# Supplementary material for: GPCR Genes as Activators of Surface Colonization Pathways in a Model Marine Diatom
Source: iScience. 2020 Jul 30;23(8):101424. doi: 10.1016/j.isci.2020.101424 (PMC7452957; doi:10.1016/j.isci.2020.101424)
Supplement: Table S1. Up-regulated and Down-regulated Genes in Solid WT when Compared with Liquid WT, Related to Figure 2 [file mmc2.xlsx]

## Sheet: Table S1
Table S1 Up-regulated and down-regulated genes in solid WT in comparison with liquid WT, related to Figure 2.
	Gene ID	Log2(fold change)	FDR			Gene ID	Log2(fold change)	FDR
Down DEGs Log2(fold change) <-1	Phatr3_J46275	-10.6713	2.8e-181		Up DEGs Log2(fold change) >1	Phatr3_J45324	8.12816	0
1878 genes	Phatr3_J49286	-9.1545	2e-175		2468 genes	Phatr3_EG00626	7.99047	3.58e-68
	Phatr3_J15815	-7.92401	0			Phatr3_EG01890	7.96112	1.15e-90
	Phatr3_J48527	-7.67311	0			Phatr3_J40433	7.8588	3.19e-46
	Phatr3_J49964	-6.85191	1e-195			Phatr3_J48827	7.81823	5.7e-172
	Phatr3_J49683	-6.52144	4.2e-179			Phatr3_EG00389	7.67305	8.5e-59
	Phatr3_J45428	-6.39753	0			Phatr3_EG01250	7.53018	2.39e-27
	Phatr3_J22395	-6.26748	1.1e-24			Phatr3_EG00141	7.48119	6.4e-152
	Phatr3_J33530	-5.95912	1.22e-64			Phatr3_EG00717	7.44983	3.1e-128
	Phatr3_EG01529	-5.86695	6.92e-66			Phatr3_J49735	7.38426	5.9e-162
	Phatr3_J54017	-5.85184	9.77e-38			Phatr3_J45944	7.36723	6.7e-101
	Phatr3_J43237	-5.81467	1.7e-163			Phatr3_EG00075	7.32055	4.7e-107
	Phatr3_J37652	-5.69744	1.2e-99			Phatr3_J52504	7.22499	1.5e-300
	Phatr3_J43737	-5.64467	2.74e-86			Phatr3_J45755	7.05273	2.81e-78
	Phatr3_J44204	-5.63478	2.12e-88			Phatr3_J32850	6.99051	1.33e-52
	Phatr3_J49272	-5.47384	1.31e-30			Phatr3_J33783	6.80768	2.05e-35
	Phatr3_J49734	-5.45381	3.07e-36			Phatr3_Jdraft1747	6.6932	7.18e-54
	Phatr3_J40467	-5.42282	2.45e-16			Phatr3_EG00605	6.69263	4.1e-85
	Phatr3_J35854	-5.37657	2.65e-12			Phatr3_EG01099	6.68263	3e-250
	Phatr3_J31683	-5.34803	2.68e-72			Phatr3_J46705	6.57062	2.6e-196
	Phatr3_J44651	-5.24776	5.17e-72			Phatr3_EG00194	6.32688	1.8e-22
	Phatr3_J35036	-5.22298	3.82e-09			Phatr3_EG00587	6.24065	0
	Phatr3_J55031	-5.20247	3.02e-13			Phatr3_Jdraft1583	6.06679	9.22e-50
	Phatr3_J54979	-5.12591	3.8e-220			Phatr3_J35939	5.9925	0
	Phatr3_J48862	-5.06524	2.01e-32			Phatr3_J12642	5.92898	8.1e-109
	Phatr3_J39209	-5.02407	5.91e-26			Phatr3_EG01425	5.86302	2.6e-183
	Phatr3_EG02404	-4.93544	0			Phatr3_Jdraft1600	5.7775	1.99e-47
	Phatr3_J41423	-4.89216	6.2e-42			Phatr3_Jdraft1239	5.76274	3.02e-15
	Phatr3_J43786	-4.81086	0			Phatr3_J40515	5.73045	2.69e-41
	Phatr3_J50705	-4.7786	2.49e-18			Phatr3_EG00333	5.69638	2.8e-137
	Phatr3_J13244	-4.73031	9.44e-60			Phatr3_Jdraft1668	5.6437	2.9e-271
	Phatr3_EG00102	-4.70541	3.72e-28			Phatr3_Jdraft1756	5.62183	1.65e-92
	Phatr3_J34932	-4.69297	1.02e-17			Phatr3_J40280	5.61756	6.41e-23
	Phatr3_J43051	-4.69197	5.1e-269			Phatr3_J43621	5.59933	5.1e-96
	Phatr3_J38124	-4.61766	2.8e-13			Phatr3_EG01397	5.54142	1.24e-12
	Phatr3_J17895	-4.60366	4.6e-23			Phatr3_EG01081	5.54045	3.18e-10
	Phatr3_J39905	-4.57005	7.72e-07			Phatr3_J7679	5.47688	6.9e-266
	Phatr3_EG01668	-4.47314	1.4e-198			Phatr3_J41130	5.46369	7.3e-273
	Phatr3_J33082	-4.40734	2.42e-06			Phatr3_J45819	5.43494	3.17e-09
	Phatr3_J45565	-4.36055	9.15e-48			Phatr3_J39329	5.40636	6.4e-32
	Phatr3_J52343	-4.31811	5.93e-80			Phatr3_J50084	5.39147	0
	Phatr3_J46454	-4.31641	3.29e-10			Phatr3_J49701	5.36517	1.85e-17
	Phatr3_J55138	-4.29995	8.45e-93			Phatr3_J47667	5.30719	2.57e-22
	Phatr3_J34536	-4.28346	1.49e-18			Phatr3_J46547	5.29073	1.04e-44
	Phatr3_J13895	-4.28134	3.8e-121			Phatr3_EG02228	5.27571	3.7e-267
	Phatr3_J49321	-4.25807	4.54e-71			Phatr3_EG01435	5.26544	7.68e-09
	Phatr3_J35030	-4.23915	3.48e-62			Phatr3_J48701	5.22446	5.44e-50
	Phatr3_J35605	-4.22435	9.78e-26			Phatr3_J54019	5.21742	4.93e-92
	Phatr3_J41570	-4.21019	8.18e-82			Phatr3_EG01755	5.19511	2.83e-34
	Phatr3_J44925	-4.19947	1.85e-82			Phatr3_J45852	5.17746	3.8e-113
	Phatr3_EG00403	-4.18509	2.3e-255			Phatr3_J52468	5.1385	2.6e-137
	Phatr3_J47103	-4.17468	2.7e-111			Phatr3_J50495	5.11853	0
	Phatr3_J33624	-4.16304	1.02e-17			Phatr3_EG02576	5.11729	1.8e-125
	Phatr3_J46881	-4.14196	2e-128			Phatr3_EG00567	5.10945	0
	Phatr3_J44305	-4.13393	2.4e-235			Phatr3_J43766	5.10941	1.8e-119
	Phatr3_J46710	-4.12989	2.33e-84			Phatr3_J49343	5.08305	0
	Phatr3_EG00368	-4.12827	8.71e-43			Phatr3_J49729	5.0803	6.3e-133
	Phatr3_J30648	-4.12812	7.14e-22			Phatr3_J44522	5.06431	5.9e-26
	Phatr3_J35416	-4.12417	2.7e-165			Phatr3_J50642	5.03547	4.3e-265
	Phatr3_J49248	-4.10986	2.5e-157			Phatr3_J41094	5.02723	4.47e-38
	Phatr3_J37171	-4.1051	1.4e-253			Phatr3_J47869	5.01741	5.18e-08
	Phatr3_EG00362	-4.10002	4.9e-153			Phatr3_J46867	4.99558	0
	Phatr3_J45959	-4.08862	2.53e-53			Phatr3_EG02512	4.99547	2.17e-31
	Phatr3_J22909	-4.08704	9.4e-156			Phatr3_J55010	4.99371	1.11e-92
	Phatr3_J36048	-4.07826	1.1e-187			Phatr3_J36289	4.94695	2.77e-27
	Phatr3_J13076	-4.04761	2.22e-57			Phatr3_J34132	4.92507	0
	Phatr3_J34590	-4.00978	4.58e-27			Phatr3_EG01403	4.84537	1.11e-09
	Phatr3_EG00352	-4.00716	3.61e-12			Phatr3_J47620	4.81708	2.77e-11
	Phatr3_J45119	-3.97122	7.11e-72			Phatr3_J47298	4.8137	9.9e-83
	Phatr3_J7136	-3.95497	2.27e-40			Phatr3_J37436	4.79385	3.56e-51
	Phatr3_J35089	-3.91479	1.4e-118			Phatr3_J39769	4.79218	2.8e-175
	Phatr3_J43945	-3.91436	8.56e-45			Phatr3_J47520	4.75726	4.98e-60
	Phatr3_J29157	-3.90823	1.1e-110			Phatr3_J49867	4.74702	3.3e-61
	Phatr3_J48069	-3.87148	1.4e-102			Phatr3_J46747	4.74422	1.69e-81
	Phatr3_J54217	-3.87056	3.1e-135			Phatr3_J35498	4.69904	6.67e-07
	Phatr3_J25168	-3.86588	5.49e-19			Phatr3_J41478	4.67185	1.69e-12
	Phatr3_J47693	-3.86309	0.000112			Phatr3_J47742	4.63974	6.5e-144
	Phatr3_J36473.t1	-3.85177	6.59e-55			Phatr3_J50602	4.62765	9.94e-37
	Phatr3_Jdraft1655	-3.83939	2.8e-175			Phatr3_J36118	4.61468	1.2e-07
	Phatr3_J44572	-3.82679	1.1e-112			Phatr3_J32459	4.6145	3.97e-08
	Phatr3_J16140	-3.80053	2.3e-124			Phatr3_J47498	4.60223	1.78e-69
	Phatr3_J41038	-3.7968	1.1e-166			Phatr3_J31693	4.58927	2.2e-43
	Phatr3_EG00213	-3.79443	6.88e-63			Phatr3_J48148	4.57699	9.82e-91
	Phatr3_J47517	-3.79337	2.51e-18			Phatr3_J35771	4.5686	5.37e-17
	Phatr3_J50289	-3.79098	0			Phatr3_J44301	4.56185	2.1e-124
	Phatr3_J14599	-3.7789	0			Phatr3_EG00235	4.55795	2.44e-06
	Phatr3_J14334	-3.77251	1.65e-33			Phatr3_J36649	4.52386	1.3e-121
	Phatr3_EG02527	-3.73818	3.7e-203			Phatr3_J32634	4.52232	1.3e-146
	Phatr3_EG00416	-3.72497	2.72e-12			Phatr3_J42793	4.5037	8.21e-39
	Phatr3_J50738	-3.72401	5.43e-94			Phatr3_J50401	4.5036	0
	Phatr3_EG00589	-3.70136	1.3e-208			Phatr3_J43160	4.4894	6.32e-47
	Phatr3_J48661	-3.67254	3.1e-120			Phatr3_J3787	4.46289	1.22e-41
	Phatr3_J48071	-3.66807	3.61e-71			Phatr3_J54602	4.4534	3.76e-67
	Phatr3_J43285	-3.66673	1.73e-44			Phatr3_J12243	4.43876	5.9e-274
	Phatr3_J47970	-3.66136	1.19e-47			Phatr3_J50062	4.43023	1.26e-07
	Phatr3_J49857	-3.65663	5.01e-94			Phatr3_J40278	4.4298	9.3e-12
	Phatr3_J48882	-3.64188	1.22e-06			Phatr3_J12894	4.41029	1.1e-142
	Phatr3_EG00623	-3.63113	4.67e-06			Phatr3_Jdraft1820	4.40622	4.47e-78
	Phatr3_J45887	-3.62967	5.7e-134			Phatr3_J55096	4.39809	1.3e-139
	Phatr3_J23658	-3.61799	3.92e-08			Phatr3_J41604	4.39495	2.48e-10
	Phatr3_J47593	-3.61372	1.82e-45			Phatr3_EG02398	4.38958	0
	Phatr3_J48192	-3.61021	1.4e-208			Phatr3_J46707	4.35951	0
	Phatr3_J38445	-3.60169	0			Phatr3_J47599	4.35451	7.02e-19
	Phatr3_J49510	-3.59707	2.57e-16			Phatr3_J46523	4.34111	3.1e-129
	Phatr3_J32183	-3.58552	1.74e-18			Phatr3_J48871	4.31569	1.25e-11
	Phatr3_J43099	-3.56402	5.1e-159			Phatr3_J37719	4.29882	7.06e-36
	Phatr3_J16334	-3.55944	2.09e-37			Phatr3_J33555	4.29599	2.9e-204
	Phatr3_J12411	-3.55398	2.16e-64			Phatr3_J49323	4.29256	3.7e-111
	Phatr3_J34956	-3.5468	7.05e-11			Phatr3_EG00967	4.28366	0
	Phatr3_J23717	-3.52457	5.18e-55			Phatr3_J37703	4.28269	4.8e-108
	Phatr3_J49957	-3.52325	7.59e-34			Phatr3_Jdraft1559	4.28059	2.67e-09
	Phatr3_J32071	-3.51844	1.64e-85			EPrPhatr3G00000013160	4.26878	6.71e-26
	Phatr3_J45466	-3.49531	2.26e-88			Phatr3_J48017	4.24068	4.1e-134
	Phatr3_J48423	-3.49084	1.6e-148			Phatr3_J42538	4.23043	2.68e-05
	Phatr3_J14867	-3.48395	2.04e-66			Phatr3_J44761	4.22467	8.2e-61
	Phatr3_J51305	-3.47479	9.3e-171			Phatr3_J12329	4.18807	0
	Phatr3_J49151	-3.46646	1.06e-87			Phatr3_EG00220	4.18783	2.42e-70
	Phatr3_J26813	-3.46341	1.5e-100			Phatr3_J54355	4.16334	4.89e-93
	Phatr3_EG01891	-3.45168	0.000116			Phatr3_J48245	4.13977	5.27e-26
	Phatr3_J44056	-3.43783	6.97e-16			Phatr3_J45147	4.10707	2.5e-56
	Phatr3_J43280	-3.43039	1.9e-175			Phatr3_J55087	4.09972	5.61e-58
	Phatr3_J10747	-3.4228	2.81e-59			Phatr3_J20872	4.09509	1.32e-33
	Phatr3_EG00747	-3.39968	1.8e-99			Phatr3_J49256	4.09472	1.7e-172
	Phatr3_J47229	-3.39199	1.91e-79			Phatr3_EG00865	4.06313	1.8e-118
	Phatr3_J42891	-3.37032	1.59e-63			Phatr3_J49769	4.05446	3.5e-178
	Phatr3_J46456	-3.36378	2.06e-35			Phatr3_J48215	4.05254	1.54e-86
	Phatr3_J18872	-3.36101	2.2e-129			Phatr3_J49188	4.04837	4.38e-14
	Phatr3_J18945	-3.33558	4.46e-62			Phatr3_EG00570	4.04341	4.16e-57
	Phatr3_J22166	-3.31698	4.7e-182			Phatr3_J32745	4.03661	1.1e-254
	Phatr3_EG01086	-3.31627	6.4e-142			Phatr3_EG00855	4.03	3.7e-39
	Phatr3_J14307	-3.31054	2.4e-236			Phatr3_J48151	4.02909	4.82e-67
	Phatr3_J3388	-3.30324	1.1e-152			Phatr3_EG01345	4.02165	7.32e-08
	Phatr3_J10068	-3.29087	2.56e-56			Phatr3_J44177	4.02088	4.7e-104
	Phatr3_J39559	-3.28939	3.5e-51			Phatr3_EG00347	4.01213	2.6e-237
	Phatr3_J48175	-3.28895	4.4e-204			Phatr3_J50398	4.0001	3.1e-251
	Phatr3_J46403	-3.27951	6.3e-110			Phatr3_EG00085	3.99659	1.03e-07
	Phatr3_J24119	-3.26743	4.31e-92			Phatr3_J47239	3.99269	7.62e-06
	Phatr3_J39174	-3.24867	3.07e-19			Phatr3_J25218	3.98407	0
	Phatr3_J22122	-3.24454	5.45e-54			Phatr3_J54560	3.97919	2.5e-223
	Phatr3_J43123	-3.24118	1.41e-12			Phatr3_J52248	3.97353	1.26e-75
	Phatr3_J45514	-3.2185	1.7e-209			Phatr3_J43814	3.95723	1.3e-134
	Phatr3_J20757	-3.21217	4.4e-220			Phatr3_J48389	3.95253	2.17e-38
	Phatr3_J7335	-3.20779	4.51e-49			Phatr3_J45509	3.9499	0
	Phatr3_J50214	-3.20625	7.55e-45			Phatr3_J38108	3.9232	8.1e-113
	Phatr3_J44507	-3.20071	1.05e-55			Phatr3_EG00132	3.9212	1.3e-09
	Phatr3_Jdraft297	-3.19959	2.53e-68			Phatr3_J38112	3.91616	3.73e-13
	Phatr3_J47572	-3.19717	1.65e-62			Phatr3_J25217	3.90596	0
	Phatr3_J16302	-3.19292	4.62e-36			Phatr3_draftJ1541.t1	3.90503	9.39e-34
	Phatr3_J53935	-3.19253	1.4e-169			Phatr3_J53980	3.8965	1.81e-23
	Phatr3_EG00915	-3.18846	0.000611			Phatr3_J44097	3.88849	3.71e-79
	Phatr3_EG00958	-3.18267	0.000111			Phatr3_Jdraft1694	3.8859	0
	Phatr3_J48544	-3.1792	6.79e-48			Phatr3_J35262	3.88129	0
	Phatr3_J17029	-3.16485	2.7e-166			Phatr3_Jdraft1248	3.87565	8.7e-131
	Phatr3_J46336	-3.14665	4.54e-87			Phatr3_EG00180	3.8498	5.57e-05
	Phatr3_J33675	-3.13871	7.04e-26			Phatr3_J40651	3.84896	2.74e-05
	Phatr3_EG00465	-3.13508	0.002313			Phatr3_EG00800	3.84874	7.9e-113
	Phatr3_EG02055	-3.13111	2.19e-28			Phatr3_J49088	3.84634	2.44e-41
	Phatr3_J30786	-3.13099	1.6e-99			Phatr3_J46497	3.83425	7.82e-36
	Phatr3_EG00402	-3.13002	1.3e-137			Phatr3_J23497	3.82543	1.25e-71
	Phatr3_J43857	-3.12048	6e-30			Phatr3_EG01391	3.82537	1.93e-07
	Phatr3_J32875	-3.1191	3.81e-46			Phatr3_J48950	3.82315	1.15e-37
	Phatr3_J24610	-3.11551	3e-36			Phatr3_J45416	3.80489	1.7e-21
	Phatr3_J48481	-3.11245	1.23e-34			Phatr3_J44293	3.80307	2.8e-300
	Phatr3_J42494	-3.10078	1.69e-37			Phatr3_J46067	3.79287	7.41e-07
	Phatr3_J45515	-3.09928	2.68e-63			Phatr3_EG02590	3.78473	5.31e-41
	Phatr3_J47569	-3.09716	9.16e-30			Phatr3_J13587	3.78397	2.07e-20
	Phatr3_J46690	-3.09393	2.53e-96			Phatr3_J42504	3.77999	1.68e-83
	Phatr3_EG00694	-3.08582	5.11e-05			Phatr3_J43879	3.76688	1.85e-82
	Phatr3_J47811	-3.0727	1.3e-185			Phatr3_EG00296	3.76128	3.6e-134
	Phatr3_J3639	-3.06916	8.03e-45			Phatr3_EG00925	3.75753	3.25e-55
	Phatr3_J14995	-3.05475	5.76e-43			Phatr3_EG02078	3.75189	8.02e-39
	Phatr3_J49119	-3.0491	1.39e-34			Phatr3_J49103	3.75086	1.28e-74
	Phatr3_J45186	-3.0477	6.5e-124			Phatr3_J42510	3.74951	3.6e-127
	Phatr3_J34754	-3.04762	1.97e-24			Phatr3_J15229	3.74891	7.92e-44
	Phatr3_J42018	-3.04305	1.67e-65			Phatr3_EG01553	3.74839	1.3e-156
	Phatr3_J26029	-3.03741	5.95e-16			Phatr3_J16982	3.72523	4.1e-193
	Phatr3_J46218	-3.02832	1.88e-51			Phatr3_J36390	3.72113	8.1e-105
	Phatr3_EG01204	-3.0084	5.17e-76			Phatr3_J44420	3.71988	2.14e-97
	Phatr3_J40880	-2.98601	1.28e-26			Phatr3_J16032	3.71836	8.41e-44
	Phatr3_J48314	-2.97173	9.72e-74			Phatr3_EG01930	3.71448	3.36e-24
	Phatr3_J54920	-2.96892	3.82e-08			Phatr3_J50216	3.71442	5.2e-64
	Phatr3_J12280	-2.96788	2.1e-58			Phatr3_EG02300	3.71265	1.44e-43
	Phatr3_J48555	-2.9657	5e-127			Phatr3_J50345	3.71125	6.07e-46
	Phatr3_J45621	-2.96378	7.1e-15			Phatr3_EG00951	3.70789	1.96e-57
	Phatr3_J38627	-2.95496	1.1e-33			Phatr3_Jdraft1748	3.7059	1.06e-22
	Phatr3_J50288	-2.95121	1.2e-78			Phatr3_J49887	3.69812	3.24e-11
	Phatr3_J20657	-2.95064	5.7e-185			Phatr3_EG00723	3.69567	0.000101
	Phatr3_J12097	-2.94792	2.81e-27			Phatr3_J676	3.69181	0
	Phatr3_J20779	-2.94066	6.93e-68			Phatr3_J25876	3.6837	1.6e-82
	Phatr3_J45656	-2.94062	2.16e-51			Phatr3_J40534	3.67822	3.61e-05
	Phatr3_J35332	-2.93987	1.5e-33			Phatr3_J23908	3.66709	0
	Phatr3_J47006	-2.9345	3.12e-53			Phatr3_J16608	3.65944	3.83e-36
	Phatr3_J41541	-2.93043	7.4e-135			Phatr3_EG00326	3.65601	1.7e-108
	Phatr3_EG02081	-2.92876	0.00016			Phatr3_EG00805	3.65225	1.45e-70
	Phatr3_J26422	-2.92713	1.6e-200			Phatr3_J43694	3.64968	0.000276
	Phatr3_J22006	-2.92191	2.65e-20			Phatr3_J2097	3.64944	1.86e-70
	Phatr3_J48736	-2.92187	2.99e-37			Phatr3_J40325	3.64894	3.3e-134
	Phatr3_J42458	-2.91605	4.53e-60			Phatr3_J8683	3.64626	1.8e-100
	Phatr3_EG02151	-2.91339	9.29e-53			Phatr3_J14646	3.64601	1.3e-25
	Phatr3_J53967	-2.91177	4e-17			Phatr3_J29551	3.64172	4.2e-200
	Phatr3_J49129	-2.8979	3.71e-09			Phatr3_J46445	3.64075	5.25e-37
	Phatr3_J40199	-2.8975	4.38e-58			Phatr3_EG02508	3.63626	1.86e-32
	Phatr3_J46947	-2.88998	2.25e-26			Phatr3_EG01259	3.63503	5.24e-06
	Phatr3_J49850	-2.88312	1.44e-08			Phatr3_J46821	3.62897	1.65e-07
	Phatr3_J45465	-2.88274	5.27e-95			Phatr3_J48203	3.62229	1.44e-36
	Phatr3_J48329	-2.88173	2.07e-49			Phatr3_J46607	3.61847	3.88e-37
	Phatr3_J36499	-2.87477	8.41e-64			Phatr3_J50149	3.61259	3.23e-06
	Phatr3_EG02619	-2.87111	3.41e-83			Phatr3_J47747	3.60963	6.2e-108
	Phatr3_J40435	-2.87087	5.12e-41			Phatr3_J40068	3.59956	9.37e-65
	Phatr3_J33457	-2.86654	3.04e-84			Phatr3_J46239	3.59755	2.18e-06
	Phatr3_J5902	-2.86527	2.73e-80			Phatr3_J46949	3.59567	1.54e-30
	Phatr3_J31535	-2.85981	6.97e-05			Phatr3_J49156	3.59247	2.55e-33
	Phatr3_J44898	-2.85835	1.09e-78			Phatr3_J14177	3.58824	7.16e-45
	Phatr3_J46095	-2.85427	1.29e-23			Phatr3_J44756	3.58532	4e-243
	Phatr3_J41403	-2.85064	2.24e-10			Phatr3_J47702	3.58519	3.8e-278
	Phatr3_J33458	-2.8342	1e-208			Phatr3_J44652	3.58169	3.4e-92
	Phatr3_J43727	-2.83164	8.3e-218			Phatr3_J40611	3.57966	2.56e-05
	Phatr3_J50215	-2.82224	9e-103			Phatr3_J11795	3.5783	1.11e-92
	Phatr3_EG00924	-2.82148	1.69e-41			Phatr3_J46135	3.5773	5.6e-135
	Phatr3_J35150	-2.82071	1.29e-53			Phatr3_J50457	3.57679	4.1e-279
	Phatr3_J39317	-2.81679	3.7e-16			Phatr3_J49277	3.57167	8.08e-96
	Phatr3_Jdraft1732	-2.80858	0.004318			Phatr3_J39969	3.56861	2.34e-46
	Phatr3_J35445	-2.80717	0.003764			Phatr3_EG00697	3.5662	7.2e-76
	Phatr3_J51183	-2.80636	3.03e-09			Phatr3_J45377	3.56425	6e-216
	Phatr3_J9078	-2.79883	7.29e-59			Phatr3_J42474	3.56383	2.08e-95
	Phatr3_J14386	-2.79835	5.92e-38			Phatr3_EG02626	3.56055	5.97e-27
	Phatr3_J54110	-2.79566	6.1e-163			Phatr3_J35620	3.5594	1.06e-66
	Phatr3_J48351	-2.79237	4.14e-42			Phatr3_J48806	3.55042	1.09e-46
	Phatr3_EG02197	-2.79117	1.03e-76			Phatr3_EG00965	3.54731	1.38e-08
	Phatr3_J48328	-2.78716	1.86e-31			Phatr3_EG00375	3.54258	1.37e-86
	Phatr3_J8091	-2.78634	6.49e-57			Phatr3_J45464	3.54016	3.6e-117
	Phatr3_J33952	-2.77821	2.59e-39			Phatr3_J44077	3.538	3.06e-94
	Phatr3_EG02192	-2.77779	2.99e-26			Phatr3_J45821	3.53633	8.63e-12
	Phatr3_J36022	-2.77495	5.84e-43			Phatr3_J40273	3.53527	1.36e-36
	Phatr3_J20508	-2.77369	4.4e-119			Phatr3_J9912	3.53249	0
	Phatr3_EG02655	-2.76744	9.35e-29			Phatr3_J31492	3.52987	0
	Phatr3_EG01790	-2.76428	0.00047			Phatr3_EG00071	3.52978	1.13e-40
	Phatr3_EG01952	-2.76205	6.27e-10			Phatr3_J42642	3.51924	1.3e-148
	Phatr3_J43509	-2.75553	1.38e-57			Phatr3_J18027	3.50453	6.58e-24
	Phatr3_EG00672	-2.71485	3.17e-38			Phatr3_EG00121	3.50317	3.97e-69
	Phatr3_EG02156	-2.71424	3.79e-07			Phatr3_J36276	3.50211	8.1e-114
	Phatr3_J8940	-2.70417	2.62e-32			Phatr3_J16105	3.49733	1.6e-163
	Phatr3_J43164	-2.70128	1.16e-75			Phatr3_J46578	3.48692	1.5e-67
	Phatr3_J41676	-2.6886	1.12e-16			Phatr3_EG02131	3.48161	3.49e-22
	Phatr3_EG00584	-2.68736	2.15e-09			Phatr3_J39880	3.47715	1.48e-05
	Phatr3_J12254	-2.68412	3.1e-22			Phatr3_EG01286	3.47358	0
	Phatr3_J47720	-2.68001	9.25e-20			Phatr3_J47591	3.46643	2.19e-47
	Phatr3_J39366	-2.67951	1.67e-13			Phatr3_EG01148	3.46525	2.3e-111
	Phatr3_J46395	-2.67124	8.82e-13			Phatr3_J45794	3.45269	1.54e-86
	Phatr3_J10640	-2.66715	7.97e-11			Phatr3_J37482	3.45225	3.3e-279
	Phatr3_J47766	-2.66302	1.7e-173			Phatr3_J54365	3.44986	0
	Phatr3_J43233	-2.66081	8.35e-67			Phatr3_J48693	3.44909	8.07e-87
	Phatr3_J47954	-2.65335	2.11e-63			Phatr3_EG01083	3.44526	0
	Phatr3_EG01756	-2.65274	7.13e-06			Phatr3_J45016	3.44462	4.83e-30
	Phatr3_J31434	-2.65061	2.35e-53			Phatr3_J43754	3.44003	0
	Phatr3_J6626	-2.649	1.27e-82			Phatr3_J45986	3.43585	9.5e-282
	Phatr3_J13001	-2.64449	1.5e-69			Phatr3_J54257	3.43561	7.93e-62
	Phatr3_J45011	-2.64311	3.67e-51			Phatr3_J45632	3.43453	0
	Phatr3_J48100	-2.63794	1.6e-68			Phatr3_J46118	3.43411	9.07e-27
	Phatr3_EG00786	-2.63666	1.64e-49			Phatr3_J31431	3.43323	1.72e-11
	Phatr3_J20470	-2.63591	1.4e-103			Phatr3_J49072	3.43178	3.85e-32
	Phatr3_J37749	-2.63465	3e-181			Phatr3_J44302	3.43067	0
	Phatr3_J22319	-2.63046	3.24e-33			Phatr3_J49934	3.42752	1.5e-119
	Phatr3_Jdraft79	-2.62993	4.31e-41			Phatr3_J55230	3.42745	4.5e-30
	Phatr3_J46675	-2.62292	3.26e-85			Phatr3_J54569	3.42493	6.9e-32
	Phatr3_J19000	-2.61843	3e-44			Phatr3_J17199	3.42419	2.41e-26
	Phatr3_J36084	-2.61597	2.16e-28			Phatr3_EG00818	3.42363	6.23e-25
	Phatr3_J2738	-2.61061	2.99e-24			Phatr3_J1379	3.42305	2.7e-128
	Phatr3_J47395	-2.6045	3.66e-76			Phatr3_J10378	3.42004	4.23e-27
	Phatr3_J14808	-2.60315	4.33e-91			Phatr3_J49834	3.41234	1.86e-11
	Phatr3_J46314	-2.59963	6.73e-32			Phatr3_EG02597	3.41064	4.7e-245
	Phatr3_J49634	-2.59929	3.39e-35			Phatr3_J6300	3.40593	4.27e-05
	Phatr3_EG02325	-2.59485	1.38e-58			Phatr3_J39402	3.40532	1.37e-37
	Phatr3_J33928.t1	-2.59453	1.8e-254			Phatr3_EG02119	3.4048	6.61e-07
	Phatr3_J32311	-2.5919	5.03e-74			Phatr3_J43228	3.38456	2e-60
	Phatr3_J45836	-2.59024	3.49e-25			Phatr3_EG02612	3.38187	1.87e-33
	Phatr3_EG01566	-2.58483	7.74e-08			Phatr3_EG01701	3.37531	2.9e-07
	Phatr3_J41548	-2.58244	4.31e-23			Phatr3_J49794	3.37318	1.26e-91
	Phatr3_EG00739	-2.5818	0.007762			Phatr3_EG02454	3.37305	4.7e-27
	Phatr3_EG02048	-2.5796	1.3e-64			Phatr3_EG00627	3.3667	5.99e-63
	Phatr3_EG01524	-2.57402	1.93e-14			Phatr3_J45839	3.36398	2.97e-47
	Phatr3_J54987	-2.56637	6.64e-06			Phatr3_EG00191	3.3412	3.83e-24
	Phatr3_J4761	-2.56497	4.81e-15			Phatr3_J14778	3.33533	3.9e-116
	Phatr3_J37067	-2.56365	3e-129			Phatr3_Jdraft383	3.32207	4.16e-46
	Phatr3_J38924	-2.56184	2.63e-17			Phatr3_J44200	3.31261	1.54e-58
	Phatr3_J48250	-2.56153	9.85e-69			Phatr3_J47888	3.3126	7.15e-09
	Phatr3_EG00585	-2.56026	0.000197			Phatr3_J36520	3.31171	3.73e-28
	Phatr3_J41194	-2.56021	0.001865			Phatr3_EG00236	3.31074	0.000954
	Phatr3_J46785	-2.55919	4.2e-129			Phatr3_J15217	3.3054	6.08e-77
	Phatr3_EG02047	-2.55909	4.06e-72			Phatr3_EG01234	3.30132	5.21e-05
	Phatr3_J39989	-2.55638	1.37e-49			Phatr3_Jdraft1646	3.29803	3e-294
	Phatr3_J47183	-2.55387	9.98e-19			Phatr3_J30246	3.29354	7.85e-52
	Phatr3_J9860	-2.55314	5.55e-50			Phatr3_J43746	3.29114	7.19e-15
	Phatr3_J47649	-2.55148	1.17e-41			Phatr3_J45149	3.28938	1e-67
	Phatr3_J16375	-2.54382	2.7e-109			Phatr3_J49728	3.28592	4.44e-09
	Phatr3_J42282	-2.54358	5.2e-122			Phatr3_EG01079	3.28352	2.87e-06
	Phatr3_J32681	-2.53751	8.74e-62			Phatr3_EG00806	3.27235	0.001791
	Phatr3_J49750	-2.53257	9.2e-05			Phatr3_J47666	3.25957	0.000143
	Phatr3_J44673	-2.53229	7.9e-102			Phatr3_J33770	3.25051	1.39e-41
	Phatr3_J43070	-2.52576	1.5e-35			Phatr3_J49026	3.24809	1.03e-22
	Phatr3_J38120	-2.52402	3.67e-09			Phatr3_J48377	3.24788	1.85e-46
	Phatr3_J48855	-2.50803	3.8e-182			Phatr3_EG02309	3.24393	1.68e-46
	Phatr3_J34168	-2.5046	3.43e-90			Phatr3_J42867	3.24044	1.6e-31
	Phatr3_J48730	-2.50279	3.45e-21			Phatr3_EG01882	3.23996	7.2e-224
	Phatr3_J44979	-2.50092	3.17e-70			Phatr3_J42786	3.23701	6.58e-31
	Phatr3_J11313	-2.49496	3.9e-99			Phatr3_EG01626	3.23433	2.77e-09
	Phatr3_J46193	-2.49339	1.1e-158			Phatr3_J52368	3.2343	2.1e-126
	Phatr3_J54465	-2.48386	5.44e-07			Phatr3_J43191	3.22991	4.74e-09
	Phatr3_J48278	-2.47956	5.98e-27			Phatr3_J18473	3.22828	2.1e-44
	Phatr3_EG00171	-2.47912	2.62e-15			Phatr3_J43709	3.22706	1.05e-19
	Phatr3_J47349	-2.47838	2.57e-35			Phatr3_J48047	3.21873	5.26e-05
	Phatr3_J32893	-2.47711	3.36e-05			Phatr3_J31433	3.21507	1.5e-209
	Phatr3_J47337	-2.46864	1.06e-07			Phatr3_EG01692	3.21095	1.6e-166
	Phatr3_J35680	-2.46271	1.41e-32			Phatr3_J43815	3.21068	4.89e-22
	Phatr3_EG01514	-2.46267	0.000205			Phatr3_EG02400	3.20613	0.000138
	Phatr3_J44577	-2.46146	1.39e-34			Phatr3_J45087	3.20077	2.58e-39
	Phatr3_J52498	-2.45777	1.17e-08			Phatr3_J16632	3.18373	2.25e-12
	Phatr3_J34592	-2.45706	5.4e-09			Phatr3_J545	3.17847	5.3e-107
	Phatr3_J44212	-2.45547	3.28e-68			Phatr3_J50486	3.16772	2.31e-76
	Phatr3_J44024	-2.45428	2.3e-191			Phatr3_J46842	3.16737	6.54e-33
	Phatr3_EG00566	-2.44761	0.003351			Phatr3_J34798	3.15841	1.5e-246
	Phatr3_J7235	-2.44502	1.49e-12			Phatr3_J49135	3.15299	1.39e-80
	Phatr3_EG01301	-2.4449	9.83e-26			Phatr3_EG01637	3.1519	3.31e-45
	Phatr3_J13877	-2.44396	8.24e-11			Phatr3_J49445	3.14252	1.34e-54
	Phatr3_J54986	-2.43936	8.92e-10			Phatr3_J46486	3.13464	0.000371
	Phatr3_J36377	-2.4304	1.68e-20			Phatr3_J6292	3.13459	1.75e-37
	Phatr3_J17326	-2.42798	7.24e-27			Phatr3_J35781	3.13239	1.07e-54
	Phatr3_J27278	-2.42561	2.1e-244			Phatr3_J49430	3.13173	2.68e-51
	Phatr3_J47829	-2.41943	3.42e-12			Phatr3_J46086	3.13093	2.72e-73
	Phatr3_J48235	-2.41715	2.58e-46			Phatr3_J50105	3.13072	2.42e-46
	Phatr3_J17523	-2.41321	1e-197			Phatr3_EG01236	3.12062	4.3e-49
	Phatr3_EG01568	-2.41083	7.36e-05			Phatr3_J13951	3.11485	4.43e-32
	Phatr3_J34625	-2.40817	1.14e-07			Phatr3_J29488	3.11183	6.37e-81
	Phatr3_J44868	-2.40399	1.32e-42			Phatr3_EG02541	3.1102	2.09e-59
	Phatr3_J46959	-2.40396	6e-105			Phatr3_J43917	3.10915	5.61e-29
	Phatr3_J48204	-2.39442	3.95e-34			Phatr3_EG00847	3.10655	0.003343
	Phatr3_J11022	-2.39107	1.91e-33			Phatr3_J22703	3.10248	2.8e-215
	Phatr3_J45386	-2.38738	7.76e-06			Phatr3_J10531	3.10058	1.13e-28
	Phatr3_J12346	-2.3851	3.47e-24			Phatr3_EG00358	3.10052	2.61e-87
	Phatr3_J40329	-2.38232	2.38e-90			Phatr3_J43312	3.09944	1.4e-229
	Phatr3_J49162	-2.38136	1.29e-92			Phatr3_J49880	3.09653	2.95e-19
	Phatr3_J48286	-2.37505	2.42e-26			Phatr3_J43479	3.09555	3.97e-43
	Phatr3_J13331	-2.37376	3.42e-94			Phatr3_Jdraft1249	3.0947	0.003354
	Phatr3_EG00039	-2.37271	2.5e-160			Phatr3_J54869	3.09167	0
	Phatr3_J45334	-2.3721	1.28e-36			Phatr3_J49559	3.09154	1.11e-69
	Phatr3_J41030	-2.37106	2.05e-12			Phatr3_J54190	3.08984	6.53e-16
	Phatr3_J45332	-2.36991	6.96e-67			Phatr3_EG01833	3.08322	2.39e-08
	Phatr3_J47937	-2.36867	3.97e-41			Phatr3_EG01266	3.08069	2.94e-08
	Phatr3_J50508	-2.3677	0.000643			Phatr3_EG01328	3.08019	0.00363
	Phatr3_J31662	-2.36156	1.1e-95			Phatr3_J7073	3.07884	0
	Phatr3_J34485	-2.36071	3.55e-51			Phatr3_J50366	3.07556	7.4e-18
	Phatr3_EG01695	-2.35977	5.68e-05			Phatr3_EG01579	3.07407	1.34e-35
	Phatr3_J48061	-2.35759	3.15e-18			Phatr3_EG02002	3.07329	2.03e-23
	Phatr3_J44511	-2.34742	8.58e-17			Phatr3_J34626	3.06871	0.000104
	Phatr3_J7528	-2.34558	1.1e-72			Phatr3_J31822	3.06428	1e-143
	Phatr3_J40362	-2.34519	6.02e-10			Phatr3_J33110	3.06157	5.73e-29
	Phatr3_J12330	-2.3426	4.19e-90			Phatr3_J43495	3.05987	0.000537
	Phatr3_J13261	-2.34158	4.52e-10			PTsRNA00016a	3.05831	6.87e-16
	Phatr3_EG02652	-2.33919	1.91e-16			Phatr3_EG01871	3.05802	5.49e-66
	Phatr3_J44046	-2.33294	2.68e-60			Phatr3_J49894	3.05795	1.21e-21
	Phatr3_J34225	-2.32673	6.25e-19			Phatr3_J49312	3.05755	6.3e-222
	Phatr3_J48879	-2.32646	2.86e-86			Phatr3_J47699	3.05518	5.34e-30
	Phatr3_EG00637	-2.32626	7.41e-16			Phatr3_J50914	3.05513	2.07e-10
	Phatr3_EG00707	-2.32391	1.7e-153			Phatr3_J44029	3.05453	5.49e-07
	Phatr3_J48280	-2.31792	8.44e-23			Phatr3_J54658	3.05314	4.12e-24
	Phatr3_J47573	-2.30984	5.2e-17			Phatr3_J54574	3.05253	1.26e-27
	Phatr3_J38934	-2.30876	2.09e-06			Phatr3_J46009	3.05076	2.58e-66
	Phatr3_J54027	-2.3086	6.44e-27			Phatr3_J28245	3.04547	3.8e-184
	Phatr3_J44556	-2.30761	6.5e-145			EPrPhatr3G00000013107	3.04262	1.01e-07
	Phatr3_EG01475	-2.30606	4.67e-76			Phatr3_J45968	3.04223	1.71e-16
	Phatr3_J49131	-2.30496	6.5e-169			Phatr3_J50437	3.03869	2.57e-24
	Phatr3_EG01853	-2.3026	5.2e-59			Phatr3_EG00640	3.03524	1.11e-22
	Phatr3_J55176	-2.29875	3.9e-156			Phatr3_J38074	3.0342	0.004716
	Phatr3_EG01278	-2.29797	7.33e-50			Phatr3_J12877	3.03234	2.94e-79
	Phatr3_J47715	-2.29755	3.49e-31			Phatr3_J45451	3.03148	5.13e-43
	Phatr3_J43222	-2.29649	2.96e-82			Phatr3_J9476	3.0282	4.42e-57
	Phatr3_J49772	-2.29357	7.08e-15			Phatr3_EG00788	3.02604	6.22e-14
	Phatr3_J9799	-2.28874	2.07e-18			Phatr3_Jdraft1616	3.02497	2.12e-34
	Phatr3_J12583	-2.28508	2.13e-19			Phatr3_EG01787	3.01865	4.08e-38
	Phatr3_J49141	-2.28101	2.28e-15			Phatr3_J44109	3.01042	9.81e-20
	Phatr3_J48041	-2.28092	1.79e-37			Phatr3_J39646	3.00996	5.09e-29
	Phatr3_EG01242	-2.27944	1.99e-31			Phatr3_J43214	3.00905	3.24e-05
	Phatr3_J34245	-2.27747	2.03e-17			Phatr3_J14785	3.00496	4.13e-32
	Phatr3_Jdraft1691	-2.27703	2.36e-46			Phatr3_J47783	3.00382	6.69e-58
	Phatr3_J43486	-2.27421	4.13e-25			Phatr3_J20188	3.00123	2.4e-59
	Phatr3_J43808	-2.27417	1.81e-91			EPrPhatr3G00000013102	3.00106	0.002216
	Phatr3_EG00491	-2.27255	2.1e-47			Phatr3_EG02427	2.99934	9.9e-161
	Phatr3_EG00302	-2.26996	9.04e-28			Phatr3_EG00232	2.99787	6.3e-09
	Phatr3_J16962	-2.26863	7.06e-44			Phatr3_EG01782	2.98887	0.000225
	Phatr3_J33017	-2.26659	3.57e-37			Phatr3_EG01257	2.98758	9.23e-08
	Phatr3_EG00581	-2.26356	8.32e-91			Phatr3_Jdraft1652	2.98445	1.99e-18
	Phatr3_EG02137	-2.26234	8.94e-56			PTsRNA00010a	2.98159	1.43e-38
	Phatr3_EG01040	-2.26114	9.58e-18			Phatr3_EG00979	2.98153	1.77e-59
	Phatr3_EG02442	-2.26064	1.18e-30			Phatr3_EG02425	2.98064	1.56e-08
	Phatr3_EG02306	-2.25971	6.62e-14			EPrPhatr3G00000013127	2.98044	0.000271
	Phatr3_J44506	-2.25522	0.000466			Phatr3_J39430	2.97619	3.9e-118
	Phatr3_J9267	-2.2551	3.05e-67			Phatr3_J39303	2.97428	2.54e-07
	Phatr3_J48850	-2.24813	2.15e-27			Phatr3_J33028	2.97306	0
	Phatr3_J7626	-2.24374	1.66e-12			Phatr3_EG01607	2.97305	5.32e-06
	Phatr3_J44980	-2.24098	2.14e-97			Phatr3_J48253	2.97202	0.000104
	Phatr3_J47389	-2.23845	4.39e-44			Phatr3_J47844	2.9692	5.97e-26
	Phatr3_J12783	-2.23626	3.27e-21			Phatr3_J17683	2.96861	1.29e-69
	Phatr3_EG01310	-2.23528	0.000162			Phatr3_EG00072	2.96806	0.005268
	Phatr3_J31925	-2.23527	1.91e-06			Phatr3_EG00996	2.96498	9.94e-06
	Phatr3_J49811	-2.23176	1.88e-27			Phatr3_J47612	2.96382	3.93e-43
	Phatr3_J47674	-2.2307	5.46e-12			Phatr3_EG00651	2.96374	6.61e-09
	Phatr3_J12572	-2.22966	1.04e-40			Phatr3_EG01584	2.96371	4.4e-260
	Phatr3_J11235	-2.22941	1.2e-261			Phatr3_J44201	2.96015	1.6e-286
	Phatr3_J41721	-2.22919	1.05e-65			Phatr3_J11759	2.95264	0
	Phatr3_J9241	-2.22841	1.08e-42			Phatr3_EG02511	2.95136	4.84e-27
	Phatr3_J47995	-2.22451	4.21e-23			Phatr3_J8678	2.95112	3.12e-55
	Phatr3_J13281	-2.22332	9.79e-62			Phatr3_J46579	2.94934	1.8e-132
	Phatr3_EG02239	-2.22259	2.6e-20			Phatr3_J22677	2.94691	4.53e-53
	Phatr3_J46889	-2.21876	8.77e-20			Phatr3_J13975	2.94672	1.1e-19
	Phatr3_EG00746	-2.21723	0.007705			Phatr3_EG02507	2.94656	1.92e-22
	Phatr3_J44214	-2.21564	8.36e-17			Phatr3_J13053	2.94624	2.6e-289
	Phatr3_J49876	-2.21443	1.51e-88			Phatr3_J49907	2.946	2.55e-15
	Phatr3_J45765	-2.21231	4.79e-31			Phatr3_J44641	2.94598	5.76e-84
	Phatr3_J31876	-2.21172	0.00154			Phatr3_J47203	2.94445	1.41e-21
	Phatr3_J40760	-2.21118	2.41e-05			Phatr3_J28222	2.94053	6.3e-229
	Phatr3_J47300	-2.211	2.81e-07			Phatr3_EG02108	2.93608	5.33e-22
	Phatr3_J43472	-2.21	2.66e-21			Phatr3_J44323	2.93481	1.9e-103
	Phatr3_J39048	-2.20948	8.5e-36			Phatr3_Jdraft1763	2.93384	2.1e-56
	Phatr3_J50511	-2.20618	1.71e-20			Phatr3_EG00219	2.93383	7.84e-05
	Phatr3_EG01623	-2.20467	0.004577			Phatr3_J46746	2.92791	1.54e-35
	Phatr3_J29861	-2.20444	4.85e-41			Phatr3_J45012	2.91825	4.21e-52
	Phatr3_J33189	-2.20327	1e-26			Phatr3_J55073	2.91203	8.2e-117
	Phatr3_J42373	-2.20257	1.9e-35			Phatr3_EG00277	2.91092	1.3e-137
	Phatr3_J30514	-2.20077	8.89e-55			Phatr3_EG00615	2.90759	5.2e-115
	Phatr3_J49505	-2.20075	6.54e-53			Phatr3_J39610	2.90422	1.77e-22
	Phatr3_J6311	-2.20057	3.69e-14			Phatr3_J20677	2.90007	1.37e-98
	Phatr3_J45124	-2.19833	2.28e-16			Phatr3_Jdraft1549	2.89648	5.64e-06
	Phatr3_J35587	-2.1915	2.34e-51			Phatr3_J54765	2.89295	2.23e-67
	Phatr3_EG00101	-2.18109	4.79e-42			Phatr3_J45802	2.89249	9.81e-41
	Phatr3_J14064	-2.17728	3.97e-25			Phatr3_Jdraft1435	2.88925	5.67e-64
	Phatr3_J51811	-2.1766	2.2e-109			Phatr3_J44331	2.8845	2.5e-116
	Phatr3_J47179	-2.17198	2.03e-07			Phatr3_J47968	2.88403	1.76e-51
	Phatr3_EG02183	-2.16946	3.1e-116			Phatr3_J39265	2.88211	0.000418
	Phatr3_J35627	-2.16923	3.51e-30			Phatr3_J48117	2.88061	1.71e-76
	Phatr3_J45446	-2.1685	1.57e-26			Phatr3_EG01992	2.87651	5.1e-15
	Phatr3_J22993	-2.16561	2.8e-38			Phatr3_J42685	2.87618	7.11e-05
	Phatr3_J45243	-2.16456	8.93e-55			Phatr3_EG02535	2.87397	8.54e-30
	Phatr3_J42565	-2.16094	3.92e-45			Phatr3_EG01322	2.87143	1.48e-32
	Phatr3_EG01741	-2.1579	1.45e-75			Phatr3_J46511	2.87132	5.76e-46
	Phatr3_J48823	-2.1569	2.85e-86			Phatr3_J48210	2.86563	2.22e-29
	Phatr3_J47571	-2.15581	3.2e-14			Phatr3_EG00533	2.86298	4.91e-18
	Phatr3_EG02486	-2.15228	2.02e-96			Phatr3_J33087	2.86197	8.9e-176
	Phatr3_EG00538	-2.15031	5.29e-15			Phatr3_J43348	2.86125	2.8e-121
	Phatr3_J42543	-2.14661	5.6e-157			Phatr3_Jdraft1234	2.85824	2.76e-05
	Phatr3_J43863	-2.14369	5.98e-30			Phatr3_J2819	2.85425	1.29e-11
	Phatr3_EG00885	-2.14338	2.23e-06			Phatr3_EG02135	2.85369	2.93e-09
	Phatr3_J46529	-2.14041	3.58e-16			Phatr3_J35158	2.85261	2.37e-15
	Phatr3_J38067	-2.13978	5.42e-31			Phatr3_J4994	2.84817	9.35e-08
	Phatr3_J50315	-2.13331	3.38e-17			Phatr3_J22453	2.84702	6.36e-06
	Phatr3_J50494	-2.13242	0.00225			Phatr3_J38076	2.84696	2.96e-37
	Phatr3_J44315	-2.12964	4.28e-67			Phatr3_EG00097	2.84474	3.09e-51
	Phatr3_J39325	-2.12955	1.27e-95			Phatr3_EG01400	2.84077	6.44e-75
	Phatr3_EG01223	-2.12699	8.06e-27			Phatr3_J40785	2.83988	7.37e-19
	Phatr3_J49171	-2.1266	2.05e-12			Phatr3_J43219	2.83775	1.7e-109
	Phatr3_J14442	-2.12501	0.000179			Phatr3_EG01908	2.83688	1.31e-53
	Phatr3_J50146	-2.12188	2.67e-33			Phatr3_J48383	2.83511	9.03e-47
	Phatr3_J36014	-2.12054	7.86e-48			Phatr3_J42501	2.83511	2.69e-19
	Phatr3_J33844	-2.12039	9.31e-33			Phatr3_J34936	2.82768	3.2e-111
	Phatr3_Jdraft1467	-2.11964	1.09e-37			Phatr3_EG01022	2.82694	6.03e-53
	Phatr3_J43323	-2.11788	2.2e-18			Phatr3_J50619	2.82678	1.9e-100
	Phatr3_J18323	-2.11714	1.44e-39			Phatr3_EG02109	2.8262	1.06e-26
	Phatr3_J37009	-2.11584	9.6e-50			Phatr3_J54873	2.82517	1.63e-16
	Phatr3_J45335	-2.11283	7.43e-90			Phatr3_J48077	2.82502	4.77e-61
	Phatr3_J20833	-2.11282	6.61e-38			Phatr3_Jdraft356	2.82348	4.98e-09
	Phatr3_J40462	-2.11245	4.11e-31			Phatr3_J23830	2.82144	2.53e-05
	Phatr3_J9885	-2.10629	3.33e-25			Phatr3_EG02424	2.81823	2.05e-06
	Phatr3_J55046	-2.1062	2.01e-24			Phatr3_J49342	2.81726	1.17e-42
	Phatr3_J45050	-2.10614	4.8e-103			Phatr3_J12262	2.81505	1.24e-62
	Phatr3_J49300	-2.10552	2.02e-22			Phatr3_J44716	2.81313	3.12e-21
	Phatr3_J45877	-2.10332	5.66e-27			Phatr3_J46277	2.81299	7.82e-52
	Phatr3_J48495	-2.10082	7e-11			Phatr3_J4342	2.80796	6.08e-33
	Phatr3_J48468	-2.09924	2.92e-62			Phatr3_J36063	2.80357	8.67e-27
	Phatr3_J48789	-2.09905	7.37e-32			Phatr3_EG02575	2.79921	5.4e-82
	Phatr3_J49849	-2.09498	5.2e-85			Phatr3_J43220	2.79443	1.5e-233
	Phatr3_J26382	-2.09494	2.55e-35			Phatr3_J2037	2.79012	3.04e-16
	Phatr3_Jdraft1718	-2.09291	6.32e-13			Phatr3_J44096	2.7859	1.2e-140
	Phatr3_J46444	-2.09184	1.24e-56			Phatr3_J35518	2.78584	4.59e-07
	Phatr3_J43073	-2.09168	9.32e-89			Phatr3_EG01602	2.7857	2.29e-55
	Phatr3_J37367	-2.08981	3.66e-28			Phatr3_J49767	2.78457	2.69e-44
	Phatr3_J48956	-2.0878	1.48e-24			Phatr3_J49431	2.78405	4.35e-23
	Phatr3_J24353	-2.08628	2.06e-62			Phatr3_J36821	2.78376	6.4e-206
	Phatr3_J17531	-2.08616	1.46e-05			Phatr3_J29666	2.77891	1.5e-18
	Phatr3_J13360	-2.0855	1.22e-44			Phatr3_J46898	2.77823	2.91e-06
	Phatr3_J55090	-2.08499	2.24e-10			Phatr3_EG00822	2.77554	0.006945
	Phatr3_J38526	-2.08467	6.93e-24			Phatr3_J49007	2.77453	1.76e-18
	Phatr3_EG01285	-2.08025	3.33e-14			Phatr3_J46539	2.77278	4e-287
	Phatr3_J13253	-2.07957	6.5e-105			Phatr3_EG01725	2.76562	5.06e-32
	Phatr3_J36724	-2.07914	5.13e-55			Phatr3_EG02091	2.76535	3.26e-13
	Phatr3_J36770	-2.07893	8.63e-30			Phatr3_J40162	2.76375	1.1e-137
	Phatr3_J42439	-2.07861	4.6e-26			Phatr3_J43585	2.76293	3.97e-20
	Phatr3_J47898	-2.0752	4.35e-46			Phatr3_EG02098	2.76184	2.52e-68
	Phatr3_J35984	-2.07365	8.03e-12			Phatr3_J36891	2.76177	6.69e-24
	Phatr3_J46943	-2.07329	7.16e-08			Phatr3_J48783	2.75869	8.4e-61
	Phatr3_J36309	-2.07286	2.58e-10			Phatr3_J44963	2.75718	2.92e-57
	Phatr3_J55112	-2.0721	2.19e-92			Phatr3_J47158	2.75654	5.74e-09
	Phatr3_EG01534	-2.07181	1.18e-28			Phatr3_J31537	2.75037	0.000162
	Phatr3_J43221	-2.0706	2.82e-42			Phatr3_J49871	2.74885	3.08e-81
	Phatr3_J49461	-2.06072	1.3e-126			Phatr3_EG01016	2.74792	3.32e-54
	Phatr3_J36080	-2.06019	5.3e-08			Phatr3_EG02214	2.74704	2.6e-138
	Phatr3_J18808	-2.0544	2.36e-14			Phatr3_J16649	2.74625	4.82e-19
	Phatr3_J44168	-2.05342	3.04e-69			EPrPhatr3G00000013095	2.74602	1.75e-14
	Phatr3_J33412	-2.05051	2.45e-22			Phatr3_J48919	2.74452	2.1e-220
	Phatr3_J42677	-2.0504	8.4e-46			Phatr3_J48755	2.74443	4.3e-120
	Phatr3_J49671	-2.04977	2e-22			Phatr3_J33436	2.74109	5.71e-17
	Phatr3_J8975	-2.04949	2.03e-33			Phatr3_EG00357	2.73834	3.5e-251
	Phatr3_J38110	-2.04288	5.83e-68			Phatr3_J50206	2.73707	3.96e-12
	Phatr3_J45125	-2.04244	9.85e-91			Phatr3_J36517	2.73535	8.24e-21
	Phatr3_J45763	-2.04225	1.21e-88			Phatr3_EG01415	2.73524	1.99e-14
	Phatr3_J35954	-2.04062	2.54e-19			Phatr3_EG02579	2.73415	5.31e-47
	Phatr3_J49575	-2.03751	1.27e-53			Phatr3_J54026	2.73385	3.71e-17
	Phatr3_J46033	-2.03726	1.08e-13			Phatr3_EG01492	2.73264	1.36e-26
	Phatr3_J34157	-2.03712	8.44e-53			Phatr3_J31810	2.73119	2.92e-59
	Phatr3_EG01499	-2.03385	1.56e-13			Phatr3_J12605	2.72637	9e-132
	Phatr3_J48307	-2.03209	9.46e-28			Phatr3_J36598	2.72395	8e-71
	Phatr3_EG02408	-2.03201	6.82e-60			Phatr3_J33327	2.72379	1.28e-26
	Phatr3_J25360	-2.03153	1.35e-24			Phatr3_EG00226	2.72218	2.64e-23
	Phatr3_J48901	-2.03148	5.3e-48			Phatr3_J36595	2.72159	1.3e-141
	Phatr3_EG00616	-2.03122	3.72e-12			Phatr3_J2739	2.72004	1.21e-06
	Phatr3_J41746	-2.02882	7.65e-61			Phatr3_J38622	2.71728	1.5e-281
	Phatr3_J46673	-2.02785	3.55e-74			Phatr3_J15126	2.71722	7.27e-05
	Phatr3_J14427	-2.02561	6.33e-20			Phatr3_J3362	2.71249	7.25e-14
	Phatr3_J45644	-2.02539	5.87e-12			Phatr3_J33648	2.71121	7.36e-05
	Phatr3_J8950	-2.02415	1.09e-43			Phatr3_J13897	2.70777	9.75e-21
	Phatr3_J31453	-2.02284	1.06e-07			Phatr3_Jdraft1570	2.70514	3.59e-20
	Phatr3_J46429	-2.02151	3.82e-57			Phatr3_J45061	2.70493	7.16e-28
	Phatr3_J49856	-2.02029	1.91e-42			Phatr3_EG01614	2.70426	9.81e-33
	Phatr3_J43720	-2.01947	2.34e-87			Phatr3_EG02568	2.70147	3.4e-90
	Phatr3_J45980	-2.01943	2.9e-120			Phatr3_J14322	2.70059	2.62e-07
	Phatr3_J11006	-2.01919	7.64e-12			Phatr3_J48941	2.69769	2.45e-42
	Phatr3_Jdraft371	-2.01778	5.47e-20			Phatr3_J47402	2.69607	3.67e-08
	Phatr3_J33864	-2.01695	1.06e-53			Phatr3_J54409	2.69579	4.36e-05
	Phatr3_J5928	-2.01694	1.11e-43			Phatr3_Jdraft292	2.69527	1.2e-31
	Phatr3_J22819	-2.01486	3.91e-29			Phatr3_EG01067	2.69494	0.007523
	Phatr3_J46928	-2.01418	3.66e-13			Phatr3_J16357	2.69226	2.85e-15
	Phatr3_J41745	-2.01344	1.08e-88			Phatr3_J43966	2.68914	5.54e-24
	Phatr3_J48476	-2.01216	5.63e-17			Phatr3_EG00941	2.68846	2.2e-17
	Phatr3_J44000	-2.01023	2.59e-60			Phatr3_J47020	2.68777	2.66e-25
	Phatr3_J44520	-2.00742	8.3e-121			Phatr3_J43188	2.68717	1.57e-05
	Phatr3_J43097	-2.00676	3.73e-47			Phatr3_EG00649	2.68647	7.25e-54
	Phatr3_J34522	-2.00395	6.4e-35			Phatr3_J45223	2.68267	1.09e-26
	Phatr3_J49639	-2.0038	1.9e-119			Phatr3_J44950	2.68235	1.25e-17
	Phatr3_J7959	-2.00157	2.83e-07			Phatr3_J83	2.6823	4.34e-24
	Phatr3_J40895	-2.00037	5.35e-09			Phatr3_J46770	2.68143	3.07e-24
	Phatr3_J47472	-1.99988	2.8e-92			Phatr3_J19089	2.68	1.65e-15
	Phatr3_EG00301	-1.99372	0.004811			Phatr3_J50370	2.67803	4.97e-61
	Phatr3_J51703	-1.99246	8.81e-44			Phatr3_J6402	2.66953	1.74e-47
	Phatr3_J44273	-1.99246	3.67e-25			Phatr3_J49978	2.66855	5.58e-36
	Phatr3_J34098	-1.99219	6.81e-86			Phatr3_J48564	2.66841	2.4e-297
	Phatr3_J13944	-1.9921	1.48e-60			Phatr3_J19513	2.66598	5.59e-22
	Phatr3_J49990	-1.99109	4.7e-102			Phatr3_J42643	2.66531	4.6e-277
	Phatr3_J53929	-1.98845	3.24e-31			Phatr3_J46530	2.66452	5.21e-16
	Phatr3_J35625	-1.98687	2.44e-40			Phatr3_J47598	2.65734	1.72e-16
	Phatr3_J54998	-1.98612	2.57e-22			Phatr3_EG02644	2.65408	8.2e-153
	Phatr3_J32487	-1.98434	1.16e-22			Phatr3_EG01467	2.65337	1.1e-100
	Phatr3_J46468	-1.9843	1.01e-71			Phatr3_J46087	2.65157	6.4e-130
	Phatr3_EG01907	-1.97836	0.008076			Phatr3_EG01070	2.65087	5.85e-13
	Phatr3_J50567	-1.97835	2.21e-53			Phatr3_EG02186	2.64931	6.51e-13
	Phatr3_J36103	-1.97816	5.26e-23			Phatr3_J38585	2.64883	2.3e-09
	Phatr3_J6062	-1.97789	5.26e-08			Phatr3_J45148	2.64864	0
	Phatr3_J9007	-1.97669	8.26e-39			Phatr3_J44551	2.64234	6.23e-74
	Phatr3_J45206	-1.97588	2.47e-73			Phatr3_J41170	2.63943	2.64e-41
	Phatr3_EG00815	-1.97424	6.57e-21			Phatr3_J15692	2.63752	3.94e-59
	Phatr3_EG01230	-1.97395	3e-07			Phatr3_J49414	2.63651	1.18e-12
	Phatr3_J5605	-1.9733	2.05e-26			Phatr3_J40158	2.6348	4e-236
	Phatr3_J4025	-1.9706	2.32e-13			Phatr3_J45168	2.63448	1.96e-14
	Phatr3_J44585	-1.96962	1.81e-14			Phatr3_J13175	2.63441	7.75e-19
	Phatr3_J54760	-1.96609	0.00068			Phatr3_J42531	2.63339	5.5e-111
	Phatr3_J48379	-1.96517	7.04e-21			Phatr3_J11472	2.63085	6.76e-22
	Phatr3_J45966	-1.96149	1.3e-59			Phatr3_J36269	2.6297	9.98e-06
	Phatr3_EG00752	-1.96106	9.83e-06			Phatr3_EG01906	2.62817	1.06e-78
	Phatr3_EG01222	-1.96047	6.64e-17			Phatr3_Jdraft1749	2.62778	3.72e-05
	Phatr3_J50067	-1.95847	1.7e-60			Phatr3_J48710	2.6267	4.1e-245
	Phatr3_J42977	-1.95813	7.86e-56			Phatr3_J8945	2.62553	5.01e-19
	Phatr3_EG01353	-1.95781	1.41e-13			Phatr3_J47015	2.62264	3.7e-22
	Phatr3_J44241	-1.95774	1.66e-26			Phatr3_EG02544	2.62118	7.09e-91
	Phatr3_J44122	-1.95676	1.03e-53			Phatr3_EG00399	2.61946	4.02e-17
	Phatr3_J23168	-1.95602	9.62e-42			Phatr3_J44147	2.6185	5.8e-102
	Phatr3_J50060	-1.95385	4.5e-08			Phatr3_J12595	2.61836	7.72e-68
	Phatr3_J45969	-1.9532	8.65e-11			Phatr3_J51916	2.61623	6.24e-58
	Phatr3_J55137	-1.95013	7.08e-15			Phatr3_J10100	2.61513	2.29e-77
	Phatr3_J44222	-1.94605	2.85e-49			Phatr3_J42887	2.61127	1.39e-05
	Phatr3_J41282	-1.94347	3.59e-50			Phatr3_J47877	2.61065	3.1e-128
	Phatr3_EG02032	-1.94217	9.19e-13			Phatr3_J52750	2.61036	1.12e-41
	Phatr3_J43831	-1.94202	6.38e-27			Phatr3_J43878	2.60962	3.6e-78
	Phatr3_J33726	-1.94147	1.49e-14			Phatr3_J43503	2.60605	5.12e-20
	Phatr3_Jdraft308	-1.93764	2.66e-77			Phatr3_J44708	2.60488	1.4e-58
	Phatr3_J43435	-1.93698	7.58e-46			Phatr3_EG00408	2.60318	5.93e-26
	Phatr3_J37127	-1.93217	4.92e-18			Phatr3_J32914	2.60311	5.98e-09
	Phatr3_J46433	-1.93133	5.66e-69			Phatr3_J35095	2.60071	3.62e-18
	Phatr3_EG01326	-1.92848	2.5e-25			Phatr3_EG00151	2.6004	4.1e-16
	Phatr3_J31984	-1.92836	2.43e-24			Phatr3_J43813	2.6001	3.6e-234
	Phatr3_EG00061	-1.92287	3.28e-06			Phatr3_J49216	2.59945	2.19e-19
	Phatr3_J48921	-1.92274	4.92e-51			Phatr3_J18620	2.59608	4.26e-17
	Phatr3_J8891	-1.92181	2.83e-49			Phatr3_J48202	2.5957	3.1e-135
	Phatr3_J6528	-1.91818	4.38e-58			Phatr3_EG00511	2.5956	3.3e-134
	Phatr3_J41064	-1.91761	3.43e-92			Phatr3_J41348	2.59323	2.9e-101
	Phatr3_J42647	-1.91596	1.29e-47			Phatr3_J13232	2.58847	3.5e-145
	Phatr3_J1341	-1.91555	6.55e-48			Phatr3_J7107	2.58696	2.2e-79
	Phatr3_J45815	-1.91525	2.93e-11			Phatr3_EG02000	2.58594	4.54e-05
	Phatr3_EG02250	-1.91467	1.61e-84			Phatr3_Jdraft1548	2.58183	3.72e-33
	Phatr3_J9806	-1.91344	2.53e-46			Phatr3_J46602	2.58088	1.89e-17
	Phatr3_J43682	-1.91175	2.72e-34			EPrPhatr3G00000013128	2.57767	1.27e-12
	Phatr3_J18049	-1.91111	8.37e-11			Phatr3_J42488	2.57511	2.45e-34
	Phatr3_J43481	-1.91075	2.25e-12			Phatr3_J49176	2.57496	1.41e-66
	Phatr3_J44732	-1.90904	1.52e-37			Phatr3_J45737	2.57316	7.2e-06
	Phatr3_EG01660	-1.90649	3.77e-14			Phatr3_EG00430	2.56935	1.9e-114
	Phatr3_EG02067	-1.9061	5.5e-14			Phatr3_EG00480	2.56858	2.74e-16
	Phatr3_EG02254	-1.90283	0.008423			Phatr3_EG00686	2.56355	0.00117
	Phatr3_J42612	-1.90227	5.46e-13			Phatr3_J37144	2.56232	5.59e-65
	Phatr3_J43718	-1.90207	7.46e-19			Phatr3_J29633	2.55976	2.38e-07
	Phatr3_J48494	-1.89993	3.01e-18			Phatr3_J54411	2.55722	2.71e-29
	Phatr3_J34147	-1.89723	7.12e-44			Phatr3_J43961	2.55449	2.06e-75
	Phatr3_EG02061	-1.89533	1.49e-07			Phatr3_Jdraft1526	2.55197	6.03e-08
	Phatr3_J49153	-1.89046	2.77e-22			Phatr3_J44705	2.54463	6.34e-09
	Phatr3_J36423	-1.88896	1.25e-41			Phatr3_EG02281	2.54303	3.3e-166
	Phatr3_J46625	-1.88793	1.61e-56			Phatr3_EG01630	2.54197	2.09e-17
	Phatr3_J39601	-1.88723	9.32e-20			Phatr3_J13553	2.54073	1.03e-13
	Phatr3_J38175	-1.88663	3.54e-96			Phatr3_J39708	2.53915	1.69e-60
	Phatr3_J43430	-1.88628	2.98e-34			Phatr3_EG00621	2.53829	4.04e-21
	Phatr3_Jdraft1437	-1.8862	0.00962			Phatr3_EG02308	2.53592	1.1e-121
	Phatr3_J12902	-1.88574	3.93e-11			Phatr3_J45928	2.53394	1.51e-39
	Phatr3_J46780	-1.88335	9.3e-34			Phatr3_J14600	2.5332	1.9e-134
	Phatr3_J18769	-1.88016	5.02e-49			Phatr3_EG00645	2.53153	1.69e-15
	Phatr3_J49936	-1.87929	1.36e-36			Phatr3_J11387	2.53139	6.22e-31
	Phatr3_EG01919	-1.87813	6.97e-98			Phatr3_J37873	2.53084	7.87e-18
	Phatr3_J38018	-1.87537	1.46e-14			Phatr3_J50575	2.53018	1.16e-16
	Phatr3_J13073	-1.87439	1.66e-64			Phatr3_EG00599	2.52868	4e-138
	Phatr3_J32866	-1.87344	1.8e-56			Phatr3_J13617	2.52866	3.05e-41
	Phatr3_J54296.t1	-1.87293	1.64e-05			Phatr3_J40078	2.52855	1.26e-31
	Phatr3_J48262	-1.87156	1.21e-12			Phatr3_J44084	2.52803	4.28e-42
	Phatr3_EG01039	-1.86688	3.62e-14			Phatr3_J49466	2.52796	7.66e-19
	Phatr3_J46402	-1.86679	2.32e-51			Phatr3_J46146	2.52516	4.5e-117
	Phatr3_J8324	-1.86636	5.78e-14			Phatr3_EG02322	2.52446	1.7e-63
	Phatr3_J27190	-1.86472	2.29e-35			Phatr3_EG01600	2.5244	4.52e-66
	Phatr3_J13402	-1.8641	2.52e-32			Phatr3_EG00908	2.52432	3.92e-14
	Phatr3_J48359	-1.86222	4.37e-65			Phatr3_J54656	2.52196	8.16e-37
	Phatr3_J43356	-1.85892	6.6e-33			Phatr3_J40645	2.52009	0.001178
	Phatr3_J54168	-1.85827	3.31e-26			Phatr3_EG01185	2.51607	8.43e-08
	Phatr3_J45239	-1.85707	7.68e-67			Phatr3_J38600	2.51513	4.78e-08
	Phatr3_EG00385	-1.85663	0.000159			Phatr3_J38016	2.51295	4.91e-28
	Phatr3_J46606	-1.85582	7.32e-46			Phatr3_J46779	2.51275	2.01e-25
	Phatr3_J47851	-1.85439	2e-55			Phatr3_J25974	2.51171	9.1e-125
	Phatr3_J44603	-1.85432	1.92e-24			Phatr3_J1534	2.51116	1.02e-71
	Phatr3_EG01030	-1.85396	3.21e-46			Phatr3_J30898	2.51012	2.5e-78
	Phatr3_J49777	-1.85323	1.04e-42			Phatr3_J31375	2.51008	2.33e-16
	Phatr3_J38879	-1.85307	8.65e-12			Phatr3_J40606	2.50947	8.9e-142
	Phatr3_J35753	-1.85207	3e-05			Phatr3_J50588	2.50822	3.15e-17
	Phatr3_J46342	-1.8517	3.13e-29			Phatr3_J37848	2.50648	4.94e-84
	Phatr3_J14688	-1.85118	2.73e-33			Phatr3_EG02610	2.50603	5.31e-07
	Phatr3_J46418	-1.84904	5.2e-62			Phatr3_J3834	2.50533	4.4e-103
	Phatr3_J12267	-1.84819	1.53e-24			Phatr3_J47231	2.50468	1.48e-35
	Phatr3_J34521	-1.84726	1.6e-20			Phatr3_J45538	2.50312	9.45e-26
	Phatr3_J49291	-1.84443	1.13e-14			Phatr3_J46007	2.50212	4.28e-67
	Phatr3_J40048	-1.84268	6.64e-20			Phatr3_J15297	2.50132	3.8e-175
	Phatr3_J49985	-1.84197	3.14e-40			Phatr3_J48319	2.50104	1e-51
	Phatr3_EG01401	-1.84153	2.61e-57			Phatr3_J46188	2.49757	4.6e-104
	Phatr3_J43689	-1.84115	4.11e-20			Phatr3_J42892	2.49709	3.01e-58
	Phatr3_J49379	-1.83973	5.82e-08			Phatr3_J50302	2.49428	2.31e-40
	Phatr3_J40996	-1.83795	2.53e-81			Phatr3_Jdraft1518	2.4939	9.59e-75
	Phatr3_J6288	-1.83643	3.64e-61			Phatr3_J43378	2.4908	2.3e-280
	Phatr3_J43154	-1.83579	1.18e-09			Phatr3_J11311	2.48895	1.92e-17
	Phatr3_J49557	-1.83537	0.000181			Phatr3_EG00340	2.48826	2.24e-44
	Phatr3_EG00400	-1.83424	0.000444			Phatr3_J45270	2.48694	3.08e-97
	Phatr3_J26256	-1.82944	1.31e-17			Phatr3_J10187	2.48644	9.49e-39
	Phatr3_J44047	-1.82942	5.82e-58			Phatr3_J47876	2.48173	5.67e-23
	Phatr3_J46929	-1.82768	7.56e-07			Phatr3_EG02298	2.48151	7.1e-103
	Phatr3_J45965	-1.82719	1.28e-54			Phatr3_EG02229	2.48048	0.000149
	Phatr3_J42440	-1.82453	7.97e-34			Phatr3_J46116	2.4795	5.7e-26
	Phatr3_J10391	-1.82398	1.34e-31			Phatr3_J38498	2.47829	2.83e-06
	Phatr3_EG02233	-1.82376	1.4e-152			Phatr3_EG00572	2.47567	6e-17
	Phatr3_J45556	-1.82343	4.19e-14			Phatr3_J39546	2.47561	5.28e-55
	Phatr3_J36197	-1.82167	4.3e-53			Phatr3_J36093	2.47543	3.7e-36
	Phatr3_J11733	-1.81709	2.59e-80			Phatr3_J41624	2.47543	6.5e-12
	Phatr3_J47859	-1.81467	5.59e-46			Phatr3_J45834	2.47425	6.09e-12
	Phatr3_EG02385	-1.81228	2.45e-36			Phatr3_J43394	2.47391	9.7e-149
	Phatr3_J49866	-1.81007	4.29e-44			Phatr3_J39557	2.46995	0.000807
	Phatr3_J42514	-1.80889	3.11e-21			Phatr3_EG01770	2.46925	2.86e-47
	Phatr3_J44400	-1.80414	3.1e-29			Phatr3_J49355	2.46922	2.19e-37
	Phatr3_J51024	-1.80394	5.58e-19			Phatr3_J35081	2.46903	1.45e-81
	Phatr3_J49933	-1.80308	2.89e-08			Phatr3_J44028	2.46662	2.46e-16
	Phatr3_J49911	-1.80068	1.71e-13			Phatr3_J9855	2.46656	1.61e-17
	Phatr3_J42473	-1.79829	2.26e-41			Phatr3_J44388	2.46599	1.01e-13
	Phatr3_J47293	-1.79795	3.64e-17			Phatr3_J48233	2.46576	3.7e-161
	Phatr3_J44001	-1.79745	8.65e-33			Phatr3_J47701	2.46433	1.6e-17
	Phatr3_J35196	-1.79405	1.09e-16			Phatr3_J49105	2.46328	4.38e-17
	Phatr3_J49506	-1.79372	2.2e-07			Phatr3_Jdraft1645	2.46284	1.87e-82
	Phatr3_J39165	-1.79253	1.06e-07			Phatr3_J38633	2.4614	4.68e-58
	Phatr3_J51100	-1.79211	2.5e-35			Phatr3_J9266	2.4599	0.000672
	Phatr3_J47828	-1.79211	6.34e-22			Phatr3_J50124	2.4599	1.1e-152
	Phatr3_J49154	-1.79184	3.9e-116			Phatr3_J49693	2.45985	0.004323
	Phatr3_EG00691	-1.79149	1.89e-09			Phatr3_J14922	2.45951	1.35e-23
	Phatr3_J49160	-1.78975	8.89e-67			Phatr3_J8461	2.45862	5.28e-55
	Phatr3_J16955	-1.78932	2.18e-35			Phatr3_J43133	2.45851	4.8e-116
	Phatr3_J33251	-1.78918	0.000445			Phatr3_J49568	2.45761	6.26e-74
	Phatr3_J37130	-1.78795	3.3e-36			Phatr3_J49220	2.45688	0
	Phatr3_J50592	-1.78698	4.09e-24			Phatr3_J31764	2.45538	3.65e-21
	Phatr3_J46662	-1.78304	1.01e-14			Phatr3_J44944	2.45262	8.9e-129
	Phatr3_J51230	-1.78137	1.86e-17			Phatr3_J46895	2.45111	2.5e-284
	Phatr3_J34732	-1.78101	4.27e-47			Phatr3_J46214	2.4505	3.68e-31
	Phatr3_J43063	-1.78023	2.65e-82			Phatr3_J34919	2.45001	9.09e-14
	Phatr3_J48118	-1.77876	1.93e-38			Phatr3_J41812	2.44879	1.63e-76
	Phatr3_J49327	-1.77828	1.71e-28			Phatr3_J2648	2.44864	4.46e-06
	Phatr3_J20934	-1.77407	1.58e-35			Phatr3_J42755	2.44835	2e-114
	Phatr3_EG02321	-1.77206	1.3e-16			Phatr3_J43354	2.44561	1.19e-24
	Phatr3_J38048	-1.76707	1.03e-06			Phatr3_J49357	2.44544	6.71e-23
	Phatr3_J34358	-1.76707	4.76e-05			Phatr3_J41365	2.43906	7.95e-05
	Phatr3_EG00523	-1.767	4.38e-31			Phatr3_J41756	2.43824	3.07e-23
	Phatr3_J10438	-1.76545	5.56e-19			Phatr3_J45084	2.43813	1.81e-42
	Phatr3_EG02484	-1.76536	5.99e-11			Phatr3_J38403	2.43653	1.84e-25
	Phatr3_J43374	-1.76434	8.87e-34			Phatr3_J7337	2.4336	1.1e-225
	Phatr3_J48058	-1.76374	4.67e-45			Phatr3_EG02428	2.43259	3.22e-41
	Phatr3_EG00242	-1.76288	9.44e-05			Phatr3_J29260	2.4323	1.42e-71
	Phatr3_J45564	-1.76136	4.63e-22			Phatr3_J39266	2.43157	0.005098
	Phatr3_J45120	-1.76068	2.29e-19			Phatr3_J36662	2.42963	5.37e-31
	Phatr3_J9612	-1.75973	2.01e-49			Phatr3_J43293	2.42819	7.41e-19
	Phatr3_EG01078	-1.75644	6.04e-27			Phatr3_J34848	2.42788	8.16e-21
	Phatr3_J46360	-1.75504	1.08e-40			Phatr3_J47924	2.42686	7.27e-19
	Phatr3_EG01545	-1.75216	2e-07			Phatr3_J49399	2.42591	1.69e-59
	Phatr3_J31748	-1.75152	8.21e-26			Phatr3_EG02642	2.42487	5.2e-127
	Phatr3_J48125	-1.75147	1.18e-07			Phatr3_J45558	2.42278	1.3e-232
	Phatr3_EG02624	-1.75025	1.21e-32			Phatr3_J49167	2.42131	1.85e-70
	Phatr3_J3061	-1.74986	4.36e-27			Phatr3_J44359	2.42055	1.12e-26
	Phatr3_J47263	-1.74952	3.13e-23			Phatr3_J9143	2.41896	2.9e-194
	Phatr3_J49241	-1.74839	1.26e-16			Phatr3_J43679	2.41667	5.58e-35
	Phatr3_J46289	-1.7481	4.19e-52			Phatr3_J44527	2.41433	4.38e-19
	Phatr3_J45204	-1.74786	3.6e-127			Phatr3_J54974	2.41389	1.13e-35
	Phatr3_J49708	-1.74331	1.63e-17			Phatr3_J44570	2.41251	4.64e-46
	Phatr3_J33099	-1.74276	9.04e-14			Phatr3_EG01325	2.41146	1.88e-90
	Phatr3_J36106	-1.74113	5.75e-05			Phatr3_EG00124	2.40905	7.78e-06
	Phatr3_J46742	-1.73048	9.95e-77			Phatr3_J23706	2.40892	2.56e-20
	Phatr3_J42734	-1.72859	1.42e-27			Phatr3_J43494	2.40888	0.001474
	Phatr3_EG02614	-1.72743	4.14e-76			Phatr3_J42495	2.40874	2.26e-16
	Phatr3_J46380	-1.72289	7.96e-33			Phatr3_J46373	2.40841	0.003694
	Phatr3_J48788	-1.72187	1.39e-31			Phatr3_J51761	2.40704	2.31e-28
	Phatr3_J49951	-1.72155	0.008329			Phatr3_J50624	2.40574	2.75e-16
	Phatr3_EG02633	-1.71804	8.64e-20			Phatr3_J49802	2.40487	2.61e-25
	Phatr3_J31657	-1.71793	0.003161			Phatr3_J34261	2.40327	6.02e-15
	Phatr3_J49401	-1.71747	2.29e-66			Phatr3_J21744	2.40297	1.42e-06
	Phatr3_J47530	-1.71685	5.41e-13			Phatr3_J39392	2.40286	0.00038
	Phatr3_J43081	-1.71633	1.28e-31			Phatr3_J26862	2.40223	2.58e-19
	Phatr3_J23423	-1.71508	0.001737			Phatr3_J45604	2.40187	3.4e-192
	Phatr3_J45294	-1.71321	2.54e-07			Phatr3_J8543	2.40155	7.57e-18
	Phatr3_J43061	-1.71123	9.83e-96			Phatr3_J11198	2.40081	3.11e-55
	Phatr3_J11116	-1.7111	6.14e-33			Phatr3_J49869	2.39985	7.8e-119
	Phatr3_J45325	-1.71014	1.24e-44			Phatr3_J45031	2.39893	0.000117
	Phatr3_EG02328	-1.70828	1.13e-21			Phatr3_EG02595	2.39767	1.84e-37
	Phatr3_J43556	-1.70705	2.7e-20			EPrPhatr3G00000013118	2.39484	1.42e-09
	Phatr3_J44170	-1.70643	2.8e-19			Phatr3_J43291	2.39412	6.4e-298
	Phatr3_Jdraft780	-1.7033	2.72e-18			Phatr3_EG00510	2.39222	1.94e-15
	Phatr3_J47363	-1.7024	3.31e-48			Phatr3_J41220	2.39166	8.1e-110
	Phatr3_J49613	-1.7021	3.69e-12			Phatr3_J39741	2.38943	0.004117
	Phatr3_J48601	-1.70075	3.08e-55			Phatr3_J44259	2.3846	1.43e-28
	Phatr3_J23257	-1.69949	8.89e-11			Phatr3_J49055	2.38254	4.8e-48
	Phatr3_J54981	-1.69873	8.84e-22			Phatr3_J26925	2.38148	6.62e-29
	Phatr3_J47746	-1.69828	1.51e-24			Phatr3_J44611	2.38019	0.003729
	Phatr3_J33107	-1.69815	8.45e-08			Phatr3_J54591	2.37951	7.62e-49
	Phatr3_J47957	-1.69769	2.87e-72			Phatr3_J38097	2.37868	0.000547
	Phatr3_J11615	-1.69734	1.25e-64			Phatr3_J11271	2.37571	4.1e-176
	Phatr3_J48315	-1.69664	1.77e-37			Phatr3_J40647	2.37543	2.4e-131
	Phatr3_EG00719	-1.69634	9.29e-15			Phatr3_J40538	2.37385	5.97e-06
	Phatr3_J48785	-1.69618	3.57e-14			Phatr3_J47548	2.37325	6.65e-15
	Phatr3_J49222	-1.69617	1.51e-10			Phatr3_J45995	2.37296	1.29e-58
	Phatr3_J48371	-1.69561	8.28e-52			Phatr3_J46645	2.37087	7.04e-82
	Phatr3_J32095	-1.69473	8.29e-33			Phatr3_J43771	2.37073	7.78e-24
	Phatr3_J46015	-1.69286	3.95e-76			Phatr3_EG01268	2.36869	1.3e-21
	Phatr3_J43743	-1.69261	2.82e-29			Phatr3_EG02102	2.36793	1.12e-26
	Phatr3_Jdraft1618	-1.69057	1.74e-17			Phatr3_J46029	2.36754	4.1e-172
	Phatr3_J49269	-1.69044	1.57e-08			Phatr3_J32539	2.36719	2.65e-59
	Phatr3_EG00456	-1.68978	5.66e-39			Phatr3_J51511	2.36687	4.08e-44
	Phatr3_J49502	-1.68958	2.39e-65			Phatr3_J32970	2.36473	4.5e-198
	Phatr3_J17086	-1.68939	3.51e-17			Phatr3_J43464	2.36425	8.39e-30
	Phatr3_J50463	-1.68646	2.5e-49			Phatr3_J36843	2.36387	7.81e-21
	Phatr3_J33755	-1.68552	1.31e-19			Phatr3_EG01887	2.36188	4.07e-05
	Phatr3_J12186	-1.68446	2.77e-15			Phatr3_EG00729	2.36005	2.2e-236
	Phatr3_J40277	-1.68438	1.94e-32			Phatr3_J50306	2.35967	1.28e-17
	Phatr3_EG01647	-1.68386	3.12e-24			Phatr3_J16067	2.3523	1.92e-17
	Phatr3_J51819	-1.68307	3.6e-55			Phatr3_J44133	2.35061	4.72e-93
	Phatr3_J35090	-1.68032	5.64e-22			Phatr3_EG00420	2.3486	0.007272
	Phatr3_J37740	-1.67914	2.35e-18			Phatr3_J46954	2.34604	2.13e-43
	Phatr3_EG00064	-1.67811	0.000175			Phatr3_EG02494	2.34422	4.18e-14
	Phatr3_J3183	-1.67751	1.28e-32			Phatr3_J47842	2.34389	2.89e-74
	Phatr3_J42361	-1.67709	2.55e-68			Phatr3_J49712	2.34113	6.36e-35
	Phatr3_J23365	-1.67656	2.17e-64			Phatr3_J46830	2.34088	1.19e-19
	Phatr3_EG01670	-1.67561	3.23e-29			Phatr3_J44873	2.33851	1.83e-36
	Phatr3_J47618	-1.67447	2.67e-24			Phatr3_J49759	2.33715	4.67e-28
	Phatr3_J45190	-1.67425	7.35e-13			Phatr3_J45275	2.33678	4.68e-18
	Phatr3_J31753	-1.67248	2.37e-18			Phatr3_J50558	2.3364	7.41e-70
	Phatr3_J50356	-1.67216	2.54e-53			Phatr3_EG00620	2.33501	1.7e-117
	Phatr3_J45777	-1.67039	1.08e-25			Phatr3_J43542	2.33346	1.73e-13
	Phatr3_J6914	-1.66985	1.75e-33			Phatr3_J41807	2.33328	5.49e-16
	Phatr3_J47785	-1.66958	1.35e-28			Phatr3_J36842	2.33317	7.08e-17
	Phatr3_J43643	-1.66923	7.57e-37			Phatr3_J40578	2.33313	1.45e-60
	Phatr3_J13538	-1.66674	5.55e-34			Phatr3_J16481	2.3331	6.2e-210
	Phatr3_J37533	-1.66542	1.23e-18			Phatr3_J44223	2.33235	8.54e-47
	Phatr3_J50464	-1.6652	2.02e-31			Phatr3_J27726	2.33216	5.25e-42
	Phatr3_J11128	-1.66304	1.12e-05			Phatr3_Jdraft1155	2.33113	8.72e-08
	Phatr3_J38362	-1.66227	5.28e-20			Phatr3_J43711	2.33077	1.94e-62
	Phatr3_J47079	-1.66191	1.06e-11			Phatr3_EG01140	2.33047	3.1e-120
	Phatr3_J36420	-1.66094	5.52e-24			Phatr3_J16142	2.32869	1.82e-07
	Phatr3_J25172	-1.66021	4.47e-21			Phatr3_J49592	2.32745	2.27e-21
	Phatr3_EG00322	-1.65934	3.48e-34			Phatr3_EG01105	2.32567	4.74e-26
	Phatr3_J34638	-1.65829	2.65e-27			Phatr3_J50371	2.3244	1.02e-23
	Phatr3_J47755	-1.65816	9.86e-10		808	Phatr3_J43218	2.3227	4.46e-97
	Phatr3_J49556	-1.65785	1.85e-34			Phatr3_J46953	2.31627	8.3e-16
	Phatr3_EG01119	-1.65699	1.29e-26			Phatr3_EG01476	2.31444	6.73e-33
	Phatr3_J41894	-1.65672	1.24e-35			Phatr3_J54153	2.31306	7.72e-12
	Phatr3_J54499	-1.65665	1.07e-12			Phatr3_J45990	2.31204	6.56e-16
	Phatr3_J46925	-1.65529	7.37e-19			Phatr3_J43412	2.312	2.86e-07
	Phatr3_J36081	-1.65469	4.6e-13			Phatr3_J33651	2.30783	7.58e-24
	Phatr3_EG01468	-1.65403	3.31e-16			Phatr3_J49391	2.3068	5.2e-13
	Phatr3_J42779	-1.65182	0.000258			Phatr3_EG01127	2.30568	0.000551
	Phatr3_J48924	-1.65129	1.8e-113			Phatr3_J49690	2.30525	1.38e-29
	Phatr3_J44054	-1.64755	9.04e-36			Phatr3_J45060	2.3051	2.27e-19
	Phatr3_Jdraft509	-1.64692	6.48e-55			Phatr3_J44441	2.30447	2.04e-66
	Phatr3_J33277	-1.64679	4.29e-25			Phatr3_J47060	2.30416	2e-283
	Phatr3_EG02606	-1.64652	4.8e-38			Phatr3_EG02337	2.30243	0.005574
	Phatr3_J31423	-1.64247	8.44e-16			Phatr3_J45779	2.30107	2.7e-147
	Phatr3_J43853	-1.64037	7.68e-33			Phatr3_J48751	2.29596	1e-259
	Phatr3_J47092	-1.64033	3.48e-40			Phatr3_EG01673	2.29351	6.56e-35
	Phatr3_J33646	-1.64015	4.54e-07			Phatr3_Jdraft1500	2.29286	3.8e-129
	Phatr3_Jdraft1472	-1.64008	5.34e-14			Phatr3_J42530	2.29285	2.01e-07
	Phatr3_J39921	-1.63854	0.000318			Phatr3_J1758	2.29022	2.82e-23
	Phatr3_J12451	-1.63789	3.85e-42			Phatr3_EG02088	2.28661	2.71e-51
	Phatr3_J29266	-1.63757	0.00018			Phatr3_J10788	2.27781	2.11e-25
	Phatr3_J48865	-1.63749	3.49e-26			Phatr3_J50170	2.27671	5.49e-19
	Phatr3_J20716	-1.63714	3.34e-22			Phatr3_J44112	2.27499	6.16e-27
	Phatr3_J50540	-1.63476	1.4e-44			Phatr3_J33318	2.26951	1.9e-193
	Phatr3_J24792	-1.63152	2.79e-55			Phatr3_J43686	2.26823	4.07e-32
	Phatr3_EG02625	-1.63001	1.64e-06			Phatr3_EG02124	2.26813	2.3e-173
	Phatr3_EG00776	-1.62992	6.56e-40			Phatr3_J18258	2.26772	5.54e-19
	Phatr3_J46056	-1.62872	1.49e-21			Phatr3_J34976	2.26445	7.68e-46
	Phatr3_J44313	-1.62855	8.29e-16			Phatr3_J54510	2.26283	9.98e-71
	Phatr3_J34995	-1.62833	3.04e-30			Phatr3_J33342	2.26158	3.8e-167
	Phatr3_J28937	-1.62734	3.36e-06			Phatr3_J7961	2.26154	1.3e-120
	Phatr3_EG00537	-1.62726	4.83e-45			Phatr3_J43687	2.26048	1.2e-14
	Phatr3_EG02076	-1.62468	1.16e-46			Phatr3_EG02668	2.25885	2.21e-06
	Phatr3_J12155	-1.62278	3.88e-57			Phatr3_EG00494	2.25884	1.61e-57
	Phatr3_J35642	-1.62217	3.58e-07			Phatr3_J51271	2.25881	1.4e-180
	Phatr3_J43339	-1.62001	3.23e-49			Phatr3_J41766	2.258	2.96e-15
	Phatr3_J48724	-1.61646	1.2e-27			Phatr3_J45115	2.25583	6.97e-33
	Phatr3_J50347	-1.6164	8.05e-31			Phatr3_J48918	2.2554	1.4e-139
	Phatr3_J48958	-1.61573	1.63e-24			Phatr3_J47781	2.255	0.00525
	Phatr3_J45255	-1.61425	1.28e-11			Phatr3_J12740	2.25189	2.04e-30
	Phatr3_J50498	-1.61361	7.27e-16			Phatr3_J35966	2.25073	2.91e-96
	Phatr3_Jdraft430	-1.61317	3.76e-16			Phatr3_J46703	2.2499	2.7e-14
	Phatr3_J12322	-1.61309	6.47e-22			Phatr3_J44346	2.24958	1.02e-35
	Phatr3_J43950	-1.61193	2.28e-15			Phatr3_EG02496	2.24892	2.37e-32
	Phatr3_EG02288	-1.61122	1.87e-22			Phatr3_J47863	2.24867	1.08e-68
	Phatr3_J46653	-1.6112	2.98e-17			Phatr3_J46129	2.2485	1.48e-20
	Phatr3_J47160	-1.61109	3.11e-40			Phatr3_J44303	2.24768	2.7e-99
	Phatr3_J42585	-1.61041	4.31e-40			Phatr3_EG02529	2.24605	1.8e-120
	Phatr3_J42247	-1.61021	1.43e-24			Phatr3_EG00424	2.24552	9.19e-51
	Phatr3_J46317	-1.60822	1.7e-117			Phatr3_J40317	2.24276	2.91e-30
	Phatr3_EG01736	-1.60815	8.36e-47			Phatr3_EG02220	2.24187	2.98e-42
	Phatr3_J36529	-1.60659	2.21e-10			Phatr3_J45256	2.24129	8.32e-33
	Phatr3_J51528	-1.60548	6.52e-40			Phatr3_EG02332	2.24129	3.46e-06
	Phatr3_J16698	-1.60381	2.01e-39			Phatr3_J50254	2.23962	1.67e-12
	Phatr3_Jdraft1444	-1.60371	6.87e-08			Phatr3_J54907	2.23742	1.68e-43
	Phatr3_J40154	-1.60349	4.8e-117			Phatr3_J48574	2.23732	3.12e-57
	Phatr3_J45495	-1.6014	1.41e-21			Phatr3_EG02521	2.23705	2.2e-241
	Phatr3_J8132	-1.60069	1.36e-19			Phatr3_J31650	2.23576	5.51e-83
	Phatr3_J9897	-1.60013	1.08e-26			Phatr3_J42276	2.23545	1.55e-20
	Phatr3_J15326	-1.59979	3.03e-38			Phatr3_J50594	2.23429	2.55e-85
	Phatr3_J21275	-1.59911	9.41e-14			Phatr3_J35949	2.23206	2.5e-132
	Phatr3_J44981	-1.59735	2.92e-35			Phatr3_J48190	2.23179	1.49e-90
	Phatr3_J37267	-1.5954	8.25e-09			Phatr3_J34724	2.2315	0.001299
	Phatr3_J50607	-1.59525	2.19e-37			Phatr3_EG02295	2.22992	5.77e-42
	Phatr3_J50024	-1.5938	2.74e-37			Phatr3_J43314	2.22931	5.75e-39
	Phatr3_J39868	-1.59365	3.54e-09			Phatr3_J49808	2.22728	1e-84
	Phatr3_J12384	-1.5931	1.07e-41			Phatr3_J49881	2.22592	1.12e-13
	Phatr3_J44430	-1.59307	1.24e-29			Phatr3_J51040	2.22548	2e-109
	Phatr3_J39347	-1.59197	1.21e-09			Phatr3_J48048	2.22548	0.000222
	Phatr3_J49447	-1.5917	1.35e-33			Phatr3_J42576	2.22417	0.001984
	Phatr3_J43041	-1.59016	3.32e-48			Phatr3_J46577	2.22396	1.92e-23
	Phatr3_J35799	-1.58996	4.5e-17			Phatr3_EG02341	2.22281	0.000769
	Phatr3_J36840	-1.58816	1.98e-36			Phatr3_J13093	2.2221	2.8e-240
	Phatr3_J18911	-1.58725	4.05e-72			Phatr3_EG01999	2.22171	7.02e-27
	Phatr3_J35510	-1.5854	8.44e-11			Phatr3_J31156	2.21782	8.19e-58
	Phatr3_J31982	-1.58479	2.49e-39			Phatr3_J51214	2.21685	3.2e-181
	Phatr3_J34974	-1.58188	1.54e-50			Phatr3_J50361	2.21468	5.1e-20
	Phatr3_EG02040	-1.57987	2.05e-30			Phatr3_J33054	2.21343	0.000103
	Phatr3_J37136	-1.57957	1.06e-24			Phatr3_J39465	2.21119	5.29e-33
	Phatr3_EG01638	-1.57938	9.48e-12			Phatr3_J44269	2.20976	2.95e-22
	Phatr3_J10896	-1.57853	1.53e-18			Phatr3_J47739	2.209	8.63e-62
	Phatr3_J33351	-1.57476	4.39e-61			Phatr3_J47807	2.2056	0.000133
	Phatr3_J47881	-1.57473	2.68e-22			Phatr3_J43586	2.20421	0
	Phatr3_EG01694	-1.57333	5.79e-06			Phatr3_J50492	2.20349	6.08e-27
	Phatr3_J22388	-1.57295	4.87e-18			Phatr3_J39627	2.20332	1.25e-26
	Phatr3_J34966	-1.57288	6.19e-73			Phatr3_J47068	2.19964	2.48e-22
	Phatr3_EG00720	-1.57234	4.91e-21			Phatr3_J11559	2.19821	1.14e-28
	Phatr3_EG02492	-1.57193	1.8e-38			Phatr3_J34280	2.19803	2.66e-13
	Phatr3_J48781	-1.57163	0.00035			Phatr3_J36142	2.19718	1.7e-96
	Phatr3_J39038	-1.57138	8.76e-71			Phatr3_EG01412	2.19647	7.48e-15
	Phatr3_J8963	-1.57127	3.25e-59			Phatr3_J7666	2.19598	4.76e-23
	Phatr3_J21829	-1.56959	1.95e-58			Phatr3_J36501	2.19525	4.95e-74
	Phatr3_J46880	-1.56946	1.12e-30			Phatr3_J49722	2.19517	1e-199
	Phatr3_J39469	-1.56889	6.12e-69			Phatr3_J49281	2.19383	1.5e-28
	Phatr3_J46347	-1.56829	3.3e-12			Phatr3_J36322	2.19351	5.1e-32
	Phatr3_J42941	-1.56669	7.12e-28			Phatr3_J49566	2.19159	8.49e-51
	Phatr3_J49437	-1.56094	1.16e-18			Phatr3_J48084	2.19134	3.09e-29
	Phatr3_J35637	-1.56072	9.18e-07			Phatr3_J49102	2.19114	1.9e-94
	Phatr3_J12303	-1.56043	6.15e-05			Phatr3_EG00189	2.19026	2.09e-24
	Phatr3_J50470	-1.56029	1.3e-46			Phatr3_J50022	2.1889	2.28e-30
	Phatr3_J6940	-1.56008	8.88e-35			Phatr3_EG00269	2.18788	8e-154
	Phatr3_J43516	-1.55988	4.98e-23			Phatr3_J12788	2.18635	0.000221
	Phatr3_J6606	-1.55946	8.4e-38			Phatr3_J37932	2.1855	4.4e-47
	Phatr3_EG00759	-1.559	0.002685			Phatr3_J40621	2.18496	8.18e-60
	Phatr3_J43157	-1.55794	2.44e-46			Phatr3_EG01354	2.18476	0.005534
	Phatr3_EG00217	-1.55708	0.000619			Phatr3_J31772	2.18277	1.06e-12
	Phatr3_J46281	-1.55484	1.68e-30			Phatr3_J42735	2.18182	3.18e-57
	Phatr3_J45660	-1.55423	4.8e-17			Phatr3_J40634	2.1817	0.006793
	Phatr3_J11934	-1.55331	9.4e-20			Phatr3_J44546	2.17775	9.09e-50
	Phatr3_J37958	-1.55325	2.77e-32			Phatr3_J44263	2.17632	1.21e-34
	Phatr3_J20547	-1.55307	5.47e-11			Phatr3_J16376	2.17613	1.66e-88
	Phatr3_J13313	-1.55278	9.11e-19			Phatr3_J44961	2.17575	2.1e-129
	Phatr3_J49041	-1.55205	3.37e-51			Phatr3_J45934	2.17431	9.78e-30
	Phatr3_J16295	-1.54977	2.63e-13			Phatr3_EG00142	2.17345	0.000124
	Phatr3_J12379	-1.5481	1.98e-56			Phatr3_EG01177	2.17227	3.64e-88
	Phatr3_J11777	-1.54765	9.11e-30			Phatr3_J49065	2.17214	9.53e-54
	Phatr3_J8987	-1.54724	7.05e-34			Phatr3_J13752	2.17199	3.63e-30
	Phatr3_J42548	-1.54708	3.05e-31			Phatr3_EG00457	2.1705	2.58e-10
	Phatr3_J45563	-1.54671	3.74e-39			Phatr3_J39727	2.16636	3.36e-11
	Phatr3_J44299	-1.54626	1.63e-25			Phatr3_Jdraft1579	2.16554	4.04e-97
	Phatr3_J42850	-1.54448	4.31e-57			Phatr3_J49730	2.16532	8.64e-29
	Phatr3_J39710	-1.54367	4.39e-16			Phatr3_J27534	2.16528	7.67e-11
	Phatr3_J43105	-1.5423	1.15e-84			Phatr3_J22315	2.16527	1.1e-119
	Phatr3_J47672	-1.54139	7.9e-100			Phatr3_J43234	2.16484	2.04e-47
	Phatr3_J45443	-1.54113	1.23e-81			Phatr3_J42497	2.16458	4.6e-178
	Phatr3_J44643	-1.54078	7.7e-24			Phatr3_EG02258	2.16094	1.27e-09
	Phatr3_EG00777	-1.54048	5.87e-26			Phatr3_J46487	2.16087	1.32e-27
	Phatr3_EG02260	-1.53986	1.15e-06			Phatr3_J31968	2.16036	1.08e-15
	Phatr3_J9246	-1.53876	6.51e-29			Phatr3_J41645	2.15935	1.4e-183
	Phatr3_J24922	-1.53855	2.68e-25			Phatr3_J45789	2.15871	1.19e-60
	Phatr3_J843	-1.53829	1.25e-59			Phatr3_J44800	2.15739	7.01e-27
	Phatr3_EG01404	-1.53769	0.000738			Phatr3_Jdraft420	2.15715	2.4e-167
	Phatr3_J37078	-1.53583	1.15e-32			Phatr3_J32094	2.15603	3.51e-77
	Phatr3_EG00409	-1.53583	0.000127			Phatr3_J45088	2.15554	5.46e-42
	Phatr3_J47439	-1.5358	1.42e-25			Phatr3_J50164	2.15503	3.61e-20
	Phatr3_EG02495	-1.5353	9.09e-08			Phatr3_J49236	2.15395	3.47e-29
	Phatr3_J47935	-1.53517	4.91e-20			Phatr3_J47019	2.15307	4.79e-15
	Phatr3_J46301	-1.53498	1.3e-16			Phatr3_J44968	2.1521	3.23e-20
	Phatr3_J39046	-1.53228	2.81e-41			Phatr3_J44339	2.15199	2.96e-21
	Phatr3_J49238	-1.5322	6.56e-21			Phatr3_J48747	2.15173	3.65e-21
	Phatr3_EG02277	-1.53168	4.87e-07			Phatr3_J45703	2.15151	8.3e-101
	Phatr3_J48957	-1.53095	4.81e-43			Phatr3_J40322	2.1498	1.97e-44
	Phatr3_EG02274	-1.52989	9.68e-30			Phatr3_J47936	2.14829	1.1e-142
	Phatr3_J44196	-1.52802	3.61e-05			Phatr3_J49228	2.14805	4.72e-78
	Phatr3_EG01410	-1.52729	1.84e-76			Phatr3_J44463	2.14746	7.24e-16
	Phatr3_EG01462	-1.52699	7.43e-18			Phatr3_J46942	2.14666	4.43e-17
	Phatr3_J11652	-1.52603	2.78e-76			Phatr3_J49751	2.14548	1.69e-37
	Phatr3_EG00889	-1.52567	2.16e-50			Phatr3_J48267	2.14516	7.39e-68
	Phatr3_J15019	-1.52462	6.65e-52			Phatr3_J54187	2.1433	4.14e-63
	Phatr3_Jdraft1761	-1.52432	3.06e-13			Phatr3_J43158	2.14175	7.07e-39
	Phatr3_J48917	-1.52272	6.3e-40			Phatr3_EG00742	2.14157	8.05e-15
	Phatr3_J47133	-1.52266	5.93e-29			Phatr3_J48179	2.14134	5.38e-36
	Phatr3_J39425	-1.52197	1.03e-10			Phatr3_EG02616	2.13994	3.6e-288
	Phatr3_EG00737	-1.52189	7.14e-11			Phatr3_EG02663	2.13966	2.15e-23
	Phatr3_J51345	-1.52178	1.94e-19			Phatr3_J44225	2.13872	2.35e-51
	Phatr3_J36060	-1.52168	4.55e-22			Phatr3_J45118	2.13867	1.1e-134
	Phatr3_J14988	-1.51882	4.26e-08			Phatr3_EG02213	2.13657	1.11e-30
	Phatr3_J34125	-1.51604	2.73e-13			Phatr3_J50346	2.13601	7.82e-17
	Phatr3_J34093	-1.51595	1.19e-46			Phatr3_J29014	2.1354	1.06e-98
	Phatr3_EG02189	-1.51465	3.96e-54			Phatr3_EG01129	2.13446	2.2e-41
	Phatr3_J12641	-1.51449	2.97e-16			Phatr3_EG02118	2.13371	2.35e-20
	Phatr3_J44955	-1.51271	1.99e-33			Phatr3_J45025	2.12627	2.09e-35
	Phatr3_J40841	-1.51252	6.63e-06			Phatr3_EG02101	2.12591	5.03e-64
	Phatr3_J47352	-1.50929	6.23e-11			Phatr3_J38535	2.12441	9.09e-50
	Phatr3_J36771	-1.50813	0.000957			Phatr3_J52685	2.11732	7.56e-15
	Phatr3_EG02446	-1.50757	3.4e-22			Phatr3_Jdraft1619	2.11603	3.06e-11
	Phatr3_EG00176	-1.50486	0.001583			Phatr3_J9147	2.11535	1e-154
	Phatr3_J50162	-1.5044	3.05e-54			Phatr3_J34586	2.11516	1.14e-79
	Phatr3_J8270	-1.50417	2.14e-47			Phatr3_J48591	2.11482	1.23e-15
	Phatr3_J51279	-1.50148	5.29e-66			Phatr3_J42587	2.11117	5.56e-26
	Phatr3_J48605	-1.49933	0.001333			Phatr3_J50128	2.10915	2.5e-51
	Phatr3_EG02241	-1.49921	0.001125			Phatr3_J45551	2.10816	1.41e-18
	Phatr3_J12612	-1.49861	2.36e-10			Phatr3_J46310	2.10772	5.26e-16
	Phatr3_J33535	-1.49828	1.28e-19			Phatr3_J54326	2.10711	1.06e-87
	Phatr3_J34902	-1.49588	0.009106			Phatr3_J14345	2.10677	1.66e-19
	Phatr3_J39443	-1.49529	6.24e-10			Phatr3_J46752	2.10612	1.28e-85
	Phatr3_J34642	-1.49449	1.06e-14			Phatr3_J47847	2.10542	2.12e-23
	Phatr3_EG01251	-1.49441	4.65e-12			Phatr3_J38803	2.10495	5.03e-40
	Phatr3_EG02499	-1.4942	1.04e-35			Phatr3_J48282	2.10478	0.000828
	Phatr3_J37843	-1.49363	3.75e-18			Phatr3_EG00735	2.10423	7.33e-13
	Phatr3_J48208	-1.49284	2.33e-86			Phatr3_J18572	2.1042	8.08e-23
	Phatr3_J50440	-1.49141	1.53e-10			Phatr3_J43401	2.10292	3.37e-13
	Phatr3_J43791	-1.49128	7.8e-41			Phatr3_J10677	2.09898	1.3e-112
	Phatr3_J22418	-1.48773	5.61e-73			Phatr3_J10585	2.09589	2.16e-71
	Phatr3_EG02464	-1.48653	1.2e-138			Phatr3_J48572	2.09573	1.18e-30
	Phatr3_J34217	-1.48564	3.37e-20			Phatr3_J48711	2.09555	1.13e-19
	Phatr3_EG01744	-1.4851	2.12e-09			Phatr3_J46768	2.09528	6.66e-40
	Phatr3_J14769	-1.48476	4.35e-36			Phatr3_J7736	2.09443	6.38e-34
	Phatr3_J12378	-1.4847	6.96e-14			Phatr3_J43665	2.09275	1.3e-142
	Phatr3_J38413	-1.48327	2.56e-06			Phatr3_J48538	2.09202	3.43e-14
	Phatr3_J40658	-1.48261	1.37e-21			Phatr3_EG01340	2.09009	7.18e-57
	Phatr3_J49182	-1.48145	2.36e-77			Phatr3_Jdraft920	2.08807	5.19e-78
	Phatr3_J14412	-1.48072	2.7e-28			Phatr3_J42940	2.08756	3e-26
	Phatr3_EG00177	-1.47827	1.25e-17			Phatr3_EG01060	2.0874	1.4e-95
	Phatr3_J46237	-1.47815	5.12e-17			Phatr3_J44326	2.08728	2.08e-35
	Phatr3_J17766	-1.47789	1.48e-12			Phatr3_J38107	2.08613	7.64e-52
	Phatr3_EG00251	-1.47742	8.7e-06			Phatr3_J41214	2.08523	5.5e-183
	Phatr3_J44321	-1.47587	1.08e-40			Phatr3_J40930	2.08506	7e-17
	Phatr3_J47760	-1.47582	1.37e-27			Phatr3_EG02168	2.07993	1.32e-05
	Phatr3_J49462	-1.47567	2.3e-49			Phatr3_J44666	2.07894	1.94e-13
	Phatr3_J46199	-1.47511	9.86e-10			Phatr3_J49765	2.07753	1.26e-50
	Phatr3_J10830	-1.47349	9.19e-31			Phatr3_J50428	2.07751	4.21e-20
	Phatr3_J36590	-1.47171	3.09e-13			Phatr3_J25298	2.07622	2.73e-40
	Phatr3_J21201	-1.471	2.07e-16			Phatr3_J43297	2.07614	8.46e-08
	Phatr3_J6807	-1.46913	4.24e-24			Phatr3_J8760	2.07526	5.36e-19
	Phatr3_J52200	-1.4673	2.38e-40			Phatr3_J44294	2.07392	9.58e-23
	Phatr3_J45068	-1.46648	0.005557			Phatr3_Jdraft1767	2.07344	5e-52
	Phatr3_J47868	-1.46437	3.38e-11			Phatr3_J11901	2.07172	1.02e-18
	Phatr3_J5954	-1.46381	8.1e-18			Phatr3_J45116	2.07052	8.05e-70
	Phatr3_J32849	-1.46362	8.88e-19			Phatr3_J44454	2.06968	7.19e-15
	Phatr3_J47907	-1.46289	3.26e-43			Phatr3_EG00067	2.06804	6.7e-05
	Phatr3_J45921	-1.46207	9.7e-20			Phatr3_J44251	2.06767	3.1e-28
	Phatr3_J49020	-1.4616	7.33e-16			Phatr3_J43478	2.06758	6.67e-09
	Phatr3_J39455	-1.4612	3.36e-13			Phatr3_J25551	2.06754	3.78e-89
	Phatr3_J21868	-1.46025	2.21e-12			Phatr3_J26290	2.06752	3.12e-46
	Phatr3_J48606	-1.45964	5.34e-25			Phatr3_J34694	2.06567	3.12e-20
	Phatr3_J12533	-1.45864	1.47e-23			Phatr3_J47733	2.06528	1.18e-68
	Phatr3_J43698	-1.45777	1.57e-30			Phatr3_J43423	2.06253	2.27e-11
	Phatr3_J4283	-1.4577	1.52e-79			Phatr3_J32087	2.06218	4.92e-29
	Phatr3_J41356	-1.45769	1.2e-07			Phatr3_J3621	2.0609	1.3e-157
	Phatr3_EG02461	-1.45754	4.67e-55			Phatr3_EG01252	2.06023	1.76e-06
	Phatr3_J14802	-1.45696	3.72e-13			Phatr3_J14202	2.05867	8.59e-85
	Phatr3_J14736	-1.4558	7.12e-22			Phatr3_EG01054	2.05797	1.14e-12
	Phatr3_J42663	-1.45458	6.14e-67			Phatr3_EG02505	2.05733	2.4e-111
	Phatr3_Jdraft1241	-1.45454	0.005388			Phatr3_J39006	2.05697	0.000513
	Phatr3_J25893	-1.45363	5.6e-09			Phatr3_J45748	2.0556	4.37e-44
	Phatr3_J42452	-1.45321	3.61e-10			Phatr3_J46063	2.0545	5.18e-58
	Phatr3_EG02523	-1.45218	3.49e-33			Phatr3_EG02632	2.05405	3.1e-16
	Phatr3_J44453	-1.45213	3.65e-06			Phatr3_J44131	2.05395	1.2e-283
	Phatr3_J38662	-1.45141	5.37e-43			Phatr3_J38965	2.05267	2.6e-189
	Phatr3_J38289	-1.44942	9.16e-35			Phatr3_J38708	2.05231	5.39e-09
	Phatr3_J6756	-1.4473	4.97e-39			Phatr3_J14477	2.05104	3.7e-145
	Phatr3_EG00906	-1.44698	3.48e-34			Phatr3_J49757	2.05081	0.000158
	Phatr3_J48258	-1.44667	7.56e-23			Phatr3_J47803	2.04954	7.67e-18
	Phatr3_J45650	-1.44662	5.13e-39			Phatr3_J55111	2.04841	1.1e-07
	Phatr3_J5145	-1.4466	1.06e-12			Phatr3_J51073	2.04819	1.84e-25
	Phatr3_J42845	-1.44597	6.85e-05			Phatr3_Jdraft1000	2.04546	9.48e-09
	Phatr3_J47425	-1.44555	6.51e-55			Phatr3_EG02265	2.04464	1.21e-26
	Phatr3_J40214	-1.44531	2.97e-20			Phatr3_EG01727	2.0433	0.00316
	Phatr3_J15134	-1.44517	5.34e-09			Phatr3_J42896	2.04219	2.1e-19
	Phatr3_J37774	-1.44473	0.002771			Phatr3_J12620	2.04166	8.03e-36
	Phatr3_EG01282	-1.44472	5.77e-15			Phatr3_J47114	2.04115	4.73e-24
	Phatr3_EG01275	-1.44442	3.46e-18			Phatr3_J47001	2.04087	8.08e-13
	Phatr3_J44725	-1.44424	1.23e-36			Phatr3_J46293	2.04044	1.7e-141
	Phatr3_J43169	-1.44304	8.32e-28			Phatr3_J45739	2.03576	2.12e-17
	Phatr3_J51806	-1.44281	2.44e-18			Phatr3_J50133	2.03556	1.63e-14
	Phatr3_J11781	-1.44175	2.42e-34			Phatr3_J33046	2.03486	1.6e-103
	Phatr3_EG02096	-1.44169	3.73e-52			Phatr3_J48944	2.034	1.31e-40
	Phatr3_J13240	-1.4412	1.28e-36			Phatr3_J48637	2.03382	2.47e-35
	Phatr3_J47234	-1.44096	2.57e-08			Phatr3_EG00667	2.03358	3.23e-07
	Phatr3_EG01979	-1.44023	6.81e-05			Phatr3_J37237	2.03301	2.72e-53
	Phatr3_EG00065	-1.43751	4.02e-07			Phatr3_J45222	2.02793	2.62e-71
	Phatr3_J46130	-1.43687	4.69e-44			Phatr3_J47563	2.02774	5.93e-48
	Phatr3_J45414	-1.43619	1.2e-21			Phatr3_EG02453	2.02673	9.9e-189
	Phatr3_J43034	-1.43593	0.00144			Phatr3_J44224	2.02603	1.86e-15
	Phatr3_J44343	-1.43507	3.54e-28			Phatr3_J46819	2.0231	4.2e-76
	Phatr3_EG01802	-1.43413	1.21e-07			Phatr3_J33867	2.02246	0.00068
	Phatr3_J47187	-1.43358	9.14e-52			Phatr3_J16991	2.02141	1.95e-12
	Phatr3_J46216	-1.43249	1.78e-07			Phatr3_J44383	2.02082	1.48e-08
	Phatr3_EG02421	-1.43168	1.13e-26			Phatr3_J35396	2.02013	7.25e-74
	Phatr3_J39151	-1.4311	7.02e-10			Phatr3_J49085	2.01996	6.43e-14
	Phatr3_J48457	-1.43023	9.51e-25			Phatr3_J45559	2.01964	1.42e-34
	Phatr3_J35383	-1.42898	3.5e-18			Phatr3_J44256	2.01567	5.89e-25
	Phatr3_J12171	-1.42793	5.87e-14			Phatr3_EG02569	2.01261	2.45e-53
	Phatr3_J22597	-1.42668	3.13e-29			Phatr3_J49814	2.01211	5.61e-27
	Phatr3_J7718	-1.42632	1.24e-05			Phatr3_J49099	2.01204	5.25e-63
	Phatr3_J33356	-1.42563	2.97e-47			Phatr3_J8842	2.00834	1.02e-48
	Phatr3_J38736	-1.42479	2.27e-23			Phatr3_J46353	2.007	1.12e-13
	Phatr3_J45354	-1.42478	2.14e-10			Phatr3_J46335	2.00631	2.71e-60
	Phatr3_EG01967	-1.42478	1.83e-06			Phatr3_J47547	2.0042	2.03e-06
	Phatr3_J2762	-1.42444	1.32e-33			Phatr3_EG01503	2.00355	0.000852
	Phatr3_J32401	-1.42424	2.06e-18			Phatr3_J46409	2.0034	1.67e-26
	Phatr3_J23920	-1.42389	4.32e-37			Phatr3_J46375	2.00259	1.75e-28
	Phatr3_J34229	-1.4238	6.56e-14			Phatr3_J43913	2.00256	1.3e-80
	Phatr3_J12969	-1.4219	1.58e-37			Phatr3_J39719	1.99953	3.08e-27
	Phatr3_J31409	-1.42096	4.55e-51			Phatr3_J46476	1.99722	9e-106
	Phatr3_J37993	-1.42066	0.00188			Phatr3_EG01958	1.99665	9.2e-159
	Phatr3_J4674	-1.41995	3.43e-25			Phatr3_J47283	1.99627	5.15e-45
	Phatr3_J12051	-1.41994	9.81e-09			Phatr3_J16798	1.99517	1.33e-21
	Phatr3_J50742	-1.4199	1.24e-15			Phatr3_J44393	1.99512	2.33e-28
	Phatr3_J47544	-1.4191	3.93e-08			Phatr3_J49389	1.99452	8.6e-14
	Phatr3_J50456	-1.41631	5.05e-27			EPrPhatr3G00000013087	1.99251	9.82e-08
	Phatr3_J36347	-1.41587	1.63e-09			Phatr3_EG00716	1.99209	1.2e-132
	Phatr3_J45637	-1.41554	6.13e-08			Phatr3_J44226	1.99105	7.1e-115
	Phatr3_EG02313	-1.41501	1.2e-36			Phatr3_J47943	1.99054	4.51e-78
	Phatr3_J43387	-1.41459	1.33e-28			Phatr3_J51516	1.98933	2.68e-19
	Phatr3_J13537	-1.41419	1.51e-18			Phatr3_J48365	1.9881	3.56e-44
	Phatr3_J11174	-1.41324	2.33e-38			Phatr3_J50542	1.98652	3.33e-53
	Phatr3_J2793	-1.41287	1.64e-68			Phatr3_EG01729	1.98584	2.66e-08
	Phatr3_EG01421	-1.41278	2.71e-35			Phatr3_J49346	1.98568	0.002773
	Phatr3_J38787	-1.41268	7.11e-44			Phatr3_J14450	1.98543	4.91e-38
	Phatr3_J48647	-1.41207	1.77e-21			Phatr3_J44394	1.98308	9.9e-154
	Phatr3_J47237	-1.41177	1.8e-14			Phatr3_J45997	1.97945	2.88e-46
	Phatr3_EG02545	-1.41135	6.95e-49			Phatr3_J4049	1.97893	4.28e-49
	Phatr3_EG00381	-1.41123	9.16e-30			Phatr3_J43027	1.97783	2.06e-28
	Phatr3_J48134	-1.41103	1.55e-06			Phatr3_J35647	1.97712	1.74e-49
	Phatr3_J37858	-1.4106	9.36e-15			Phatr3_J44387	1.97712	1.16e-10
	Phatr3_J47491	-1.40853	1.21e-22			Phatr3_J45174	1.97623	3.12e-87
	Phatr3_J35643	-1.40629	1.98e-60			Phatr3_J43677	1.97501	8e-160
	Phatr3_J45978	-1.40618	6.26e-06			Phatr3_J48643	1.97363	6.59e-24
	Phatr3_J42934	-1.40604	1.52e-14			Phatr3_J32274	1.97228	1.92e-11
	Phatr3_J15764	-1.40404	2.81e-23			Phatr3_J107	1.97114	6.87e-25
	Phatr3_J43953	-1.40338	2.95e-23			Phatr3_J8141	1.96941	5.02e-77
	Phatr3_J12053	-1.40309	3.52e-22			Phatr3_J38130	1.9692	4.83e-17
	Phatr3_J48552	-1.4029	5.88e-22			Phatr3_EG00927	1.96772	4.7e-113
	Phatr3_J46586	-1.40287	1.01e-11			Phatr3_J18008	1.96693	6.28e-32
	Phatr3_J54952	-1.39992	1.6e-84			Phatr3_J49068	1.96678	1.52e-34
	Phatr3_J41016	-1.39923	6.51e-46			Phatr3_J34844	1.96582	7.75e-30
	Phatr3_EG02360	-1.39764	2.03e-18			Phatr3_J20342	1.96582	2.43e-74
	Phatr3_J46099	-1.39703	1.58e-11			Phatr3_J40573	1.96569	7.94e-48
	Phatr3_EG02498	-1.39681	5.88e-09			Phatr3_J27889	1.96528	1.29e-46
	Phatr3_EG02164	-1.39505	4.04e-42			Phatr3_J44610	1.96473	1.25e-63
	Phatr3_J48791	-1.39478	1.76e-43			Phatr3_J16065	1.96298	1.43e-79
	Phatr3_J45845	-1.39394	5.25e-12			Phatr3_J48036	1.96257	7.44e-05
	Phatr3_J42659	-1.39215	9.34e-33			Phatr3_J33435	1.96194	1.36e-33
	Phatr3_J35557	-1.39161	6.41e-18			Phatr3_J33206	1.96152	4.39e-18
	Phatr3_J47950	-1.39068	2.29e-46			Phatr3_EG00471	1.96148	6.79e-06
	Phatr3_J43487	-1.39041	6.86e-38			Phatr3_J49059	1.95998	1.91e-10
	Phatr3_J33588	-1.3904	7.33e-08			Phatr3_EG02343	1.95937	9.1e-49
	Phatr3_EG01461	-1.39012	1.14e-08			Phatr3_J48220	1.95886	2.2e-105
	Phatr3_J35237	-1.38788	1.13e-08			Phatr3_J45676	1.95816	1.36e-15
	Phatr3_J10970	-1.38739	6.36e-21			Phatr3_J50155	1.95772	0.000364
	Phatr3_J49244	-1.3844	9.56e-21			Phatr3_J44711	1.95733	5.47e-14
	Phatr3_J39552	-1.38324	4.31e-41			Phatr3_J41316	1.95504	4.13e-10
	Phatr3_J32822	-1.38311	5.37e-51			Phatr3_J54150	1.95501	1.61e-13
	Phatr3_J34317	-1.38243	2.39e-39			Phatr3_J48406	1.95375	1.98e-13
	Phatr3_EG02572	-1.38157	2.55e-08			Phatr3_J47155	1.95003	3.2e-227
	Phatr3_J37689	-1.38034	1.77e-23			Phatr3_J44757	1.94909	1.94e-29
	Phatr3_J33731	-1.37933	7.66e-17			Phatr3_J43807	1.94889	8e-14
	Phatr3_J42457	-1.37887	2.89e-61			Phatr3_Jdraft144	1.94853	1.6e-89
	Phatr3_J43526	-1.37685	2.48e-19			Phatr3_J8521	1.9453	2.9e-152
	Phatr3_J44015	-1.37616	1.14e-09			Phatr3_J8860	1.94511	8.85e-15
	Phatr3_J45790	-1.37587	1.1e-30			Phatr3_J49309	1.9429	1.7e-151
	Phatr3_J9904	-1.37522	2.63e-14			Phatr3_J46006	1.94168	1.6e-29
	Phatr3_J52139	-1.37518	7.23e-14			Phatr3_J39996	1.94031	3.22e-11
	Phatr3_J43529	-1.37494	3.38e-29			Phatr3_EG00765	1.94006	5.06e-12
	Phatr3_J19690	-1.37445	1.59e-09			Phatr3_J45002	1.93793	9.84e-58
	Phatr3_J3969	-1.37379	1.92e-19			Phatr3_J35250	1.93623	2.35e-67
	Phatr3_EG01669	-1.37337	4e-07			Phatr3_J45546	1.93541	1.35e-71
	Phatr3_J7646	-1.37331	2.53e-09			Phatr3_J47730	1.93439	2.35e-71
	Phatr3_J34371	-1.37294	1.22e-13			Phatr3_J14843	1.93402	5.08e-39
	Phatr3_J42836	-1.37286	1.22e-35			Phatr3_J43313	1.93278	3.13e-57
	Phatr3_J42003	-1.37223	2.49e-40			Phatr3_J39243	1.93264	3.04e-27
	Phatr3_J44159	-1.37106	2.23e-16			Phatr3_J43307	1.93241	2.68e-55
	Phatr3_J7784	-1.36976	1.82e-19			Phatr3_EG02123	1.93239	2.73e-28
	Phatr3_J49377	-1.36929	3.11e-47			Phatr3_J45154	1.93085	2.51e-46
	Phatr3_Jdraft391	-1.3689	5.88e-18			Phatr3_J48985	1.93055	1.4e-106
	Phatr3_EG00594	-1.36875	1.77e-10			Phatr3_J45610	1.93045	1.38e-96
	Phatr3_J15980	-1.36775	5.97e-21			Phatr3_J50562	1.92992	3.86e-57
	Phatr3_J6711	-1.3668	1.06e-09			Phatr3_J42794	1.92937	1.08e-48
	Phatr3_J33768	-1.36672	1.2e-99			Phatr3_J39914	1.92894	8.1e-116
	Phatr3_J36403	-1.36592	1.48e-11			Phatr3_EG00582	1.92759	2.91e-24
	Phatr3_J49685	-1.36504	1.55e-17			Phatr3_J9005	1.926	9.63e-57
	Phatr3_J20755	-1.36481	6.66e-12			Phatr3_J6433	1.92517	3.51e-14
	Phatr3_J41522	-1.36468	2.74e-17			Phatr3_J47872	1.92477	9.4e-23
	Phatr3_J41608	-1.36339	8.23e-11			Phatr3_J49148	1.9243	1.08e-27
	Phatr3_EG00849	-1.36328	1.23e-15			Phatr3_J44929	1.92296	5.78e-13
	Phatr3_J31811	-1.36287	1.85e-39			Phatr3_EG01021	1.92212	1.86e-25
	Phatr3_J35579	-1.3623	1.66e-13			Phatr3_J42743	1.92088	6.7e-105
	Phatr3_J36034	-1.36001	2.64e-16			Phatr3_J45027	1.9189	1.27e-89
	Phatr3_J9664	-1.35877	1.06e-07			Phatr3_J45003	1.9168	1.69e-44
	Phatr3_J50474	-1.35782	5.42e-21			Phatr3_J46236	1.91664	1.69e-10
	Phatr3_EG01471	-1.35779	7.57e-28			Phatr3_J33498	1.91644	1.24e-33
	Phatr3_J54547	-1.35762	1e-17			Phatr3_J42824	1.91631	6.17e-30
	Phatr3_J48496	-1.3572	1.53e-08			Phatr3_J35971	1.9163	2.67e-76
	Phatr3_J46452	-1.35624	3.64e-36			Phatr3_J49981	1.91308	1.2e-16
	Phatr3_J44392	-1.35611	3.25e-25			Phatr3_J37918	1.91179	4.4e-187
	Phatr3_J49058	-1.35513	2.78e-21			Phatr3_EG01281	1.91137	5.06e-11
	Phatr3_J54791	-1.35479	2.75e-15			Phatr3_J22525	1.91029	9.35e-43
	Phatr3_J35977	-1.35343	9.29e-07			Phatr3_Jdraft609	1.90917	3.28e-08
	Phatr3_J46138	-1.35305	7.52e-39			Phatr3_EG02667	1.90736	2.69e-36
	Phatr3_J48967	-1.35225	1.77e-18			Phatr3_EG00470	1.90671	3.2e-24
	Phatr3_J47471	-1.35212	5.11e-08			Phatr3_EG02302	1.90538	3e-102
	Phatr3_EG01731	-1.35208	3.53e-15			Phatr3_J44806	1.90521	0.000102
	Phatr3_J44639	-1.35172	1.11e-41			Phatr3_EG01974	1.90413	7.81e-16
	Phatr3_J9258	-1.35157	1.39e-10			Phatr3_J47849	1.90277	1.38e-54
	Phatr3_J41277	-1.35111	3.47e-07			Phatr3_J38235	1.90176	3.27e-16
	Phatr3_J48707	-1.35002	9.5e-09			Phatr3_Jdraft1637	1.8983	3.86e-21
	Phatr3_J19025	-1.34948	7.45e-32			Phatr3_J49948	1.89766	3.24e-24
	Phatr3_J36555	-1.34918	5.02e-16			Phatr3_J47373	1.89535	1.7e-108
	Phatr3_J38930	-1.34862	1.52e-14			Phatr3_J46896	1.89455	3.76e-93
	Phatr3_EG01672	-1.34764	1.8e-18			Phatr3_EG02362	1.89454	1.8e-33
	Phatr3_J46657	-1.34744	2.55e-33			Phatr3_J15859	1.89427	1.25e-25
	Phatr3_Jdraft1240	-1.34442	5.76e-30			Phatr3_J29758	1.89424	4.09e-91
	Phatr3_J37198	-1.34343	1.7e-15			Phatr3_J53961	1.89341	0.000241
	Phatr3_J47958	-1.34321	1.24e-05			Phatr3_J21996	1.89287	1.06e-77
	Phatr3_J31511	-1.34295	2.62e-12			Phatr3_EG02497	1.88958	1.12e-63
	Phatr3_J43775	-1.34237	7.25e-09			Phatr3_J33120	1.88898	2.36e-46
	Phatr3_J49077	-1.34211	8.86e-18			Phatr3_J10805	1.88479	2.93e-46
	Phatr3_J44888	-1.34087	2.8e-64			Phatr3_J23913	1.88344	2.25e-95
	Phatr3_J9280	-1.34072	2.9e-16			Phatr3_J45597	1.88338	4.81e-83
	Phatr3_J37579	-1.34053	2.03e-10			Phatr3_J15689	1.88333	2.85e-62
	Phatr3_J47510	-1.3393	7.16e-19			Phatr3_J15937	1.8825	9.5e-175
	Phatr3_J49840	-1.33917	8.73e-24			Phatr3_EG00448	1.88235	1.1e-103
	Phatr3_J40031	-1.33898	2.69e-14			Phatr3_J34698	1.88173	0.000856
	Phatr3_J15806	-1.33786	2.11e-16			Phatr3_EG02394	1.88081	1.01e-81
	Phatr3_J50530	-1.33761	4.56e-22			Phatr3_J42776	1.88063	6.8e-123
	Phatr3_J44982	-1.33712	4.67e-09			Phatr3_J46708	1.88043	7.99e-32
	Phatr3_J44139	-1.33683	8.74e-17			Phatr3_J43103	1.87986	2.93e-97
	Phatr3_J44334	-1.33679	2.1e-22			Phatr3_J45307	1.8778	8.89e-17
	Phatr3_J22913	-1.33533	1.95e-09			Phatr3_J47875	1.8772	1.81e-65
	Phatr3_J49279	-1.33523	4.18e-09			Phatr3_J44009	1.87307	5.66e-07
	Phatr3_J49170	-1.33178	2.29e-31			Phatr3_J44609	1.87224	3.52e-32
	Phatr3_J49336	-1.3315	1.1e-11			Phatr3_J48727	1.86977	2.19e-05
	Phatr3_EG00798	-1.33112	1.39e-14			Phatr3_J48718	1.86957	2.2e-104
	Phatr3_J38694	-1.33055	2.18e-11			Phatr3_EG01598	1.86911	9.27e-25
	Phatr3_J3351	-1.32921	8.37e-18			Phatr3_J48691	1.86902	2.16e-44
	Phatr3_J44397	-1.3284	9.46e-18			Phatr3_J46400	1.86882	2.42e-25
	Phatr3_J5396	-1.32835	7.85e-46			Phatr3_J18199	1.86622	1.81e-29
	Phatr3_J26405	-1.32575	2.55e-05			Phatr3_J6066	1.86359	9.87e-68
	Phatr3_J13031	-1.32509	2.11e-13			Phatr3_J50160	1.86344	3.11e-57
	Phatr3_J14552	-1.32211	5.36e-80			Phatr3_J49025	1.86268	0.001094
	Phatr3_J37532	-1.32068	1.26e-39			Phatr3_J44758	1.86225	0.000162
	Phatr3_EG01728	-1.32046	2.49e-06			Phatr3_EG00136	1.86159	1e-45
	Phatr3_J48456	-1.32035	7.51e-33			Phatr3_J47657	1.85725	4.36e-12
	Phatr3_J859	-1.32021	4.97e-07			Phatr3_J43818	1.85656	1.14e-10
	Phatr3_J35363	-1.31928	3.82e-33			Phatr3_J5546	1.84795	1e-10
	Phatr3_J43757	-1.31763	1.4e-05			Phatr3_J48230	1.8479	5.54e-13
	Phatr3_J43302	-1.31736	1.13e-47			Phatr3_Jdraft955	1.8455	2.12e-80
	Phatr3_EG01094	-1.31673	5.62e-05			Phatr3_J43508	1.84536	1.36e-20
	Phatr3_J50224	-1.31649	1.27e-58			Phatr3_J49283	1.84426	0.001714
	Phatr3_J48762	-1.31645	1.41e-08			Phatr3_J48149	1.8441	8.81e-58
	Phatr3_J42790	-1.31551	9.48e-09			Phatr3_J45401	1.84369	5.29e-51
	Phatr3_J39223	-1.31507	0.007986			Phatr3_J29660	1.84352	4.4e-142
	Phatr3_Jdraft1772	-1.31494	7.89e-06			Phatr3_J35623	1.84326	5.5e-43
	Phatr3_J5236	-1.31351	5.61e-20			Phatr3_J26173	1.83983	1.94e-28
	Phatr3_J11459	-1.3131	3.74e-37			Phatr3_J44276	1.83942	6.09e-58
	Phatr3_J48410	-1.313	3.92e-14			Phatr3_J55122	1.83896	3.87e-12
	Phatr3_J32118	-1.31271	0.00027			Phatr3_J45161	1.83795	1.49e-82
	Phatr3_J35102	-1.31255	1.91e-06			Phatr3_J21791	1.83707	6.5e-233
	Phatr3_J32775	-1.31123	0.002437			Phatr3_J50473	1.83577	0.000203
	Phatr3_EG02396	-1.31071	1.21e-32			Phatr3_J44695	1.82877	1.55e-83
	Phatr3_J37223	-1.31066	4.23e-14			Phatr3_EG02418	1.82497	0.005506
	Phatr3_J32316	-1.31046	2.83e-31			Phatr3_J48454	1.82395	5.4e-75
	Phatr3_EG00619	-1.3092	2.82e-32			Phatr3_J2215	1.82394	6.19e-38
	Phatr3_J38655	-1.30907	8.02e-42			Phatr3_J16669	1.82354	1.07e-34
	Phatr3_J31494	-1.30812	1.76e-14			Phatr3_J33598	1.8234	1.27e-52
	Phatr3_J9709	-1.30723	6.23e-41			Phatr3_J42949	1.82333	6.08e-12
	Phatr3_J39173	-1.30579	1.93e-13			Phatr3_J5491	1.82203	2.69e-22
	Phatr3_J46734	-1.30569	1.6e-15			Phatr3_J50065	1.82149	3.27e-38
	Phatr3_J45481	-1.305	9.7e-12			Phatr3_J25840	1.82127	7.14e-75
	Phatr3_J55162	-1.30498	5.1e-110			Phatr3_EG01033	1.82089	4.77e-67
	Phatr3_EG01704	-1.30492	4.06e-19			Phatr3_J20310	1.82057	7.51e-14
	Phatr3_J43288	-1.30489	5.91e-26			Phatr3_J11720	1.8191	2.7e-115
	Phatr3_J37363	-1.30368	2.07e-19			Phatr3_J8772	1.81617	2.68e-20
	Phatr3_J37545	-1.30276	1.68e-14			Phatr3_EG01649	1.81605	8.59e-11
	Phatr3_J32219	-1.30264	5.38e-46			Phatr3_J54818	1.81511	1.18e-44
	Phatr3_J12106	-1.30056	1.08e-07			Phatr3_Jdraft1654	1.8141	1.19e-60
	Phatr3_J38299	-1.29965	1.36e-37			Phatr3_J44065	1.81313	2.8e-141
	Phatr3_J30502	-1.29949	4.26e-33			Phatr3_J49717	1.81174	3.41e-50
	Phatr3_EG00422	-1.29948	0.000977			Phatr3_J11088	1.80945	3.51e-16
	Phatr3_J9210	-1.29734	2.61e-62			Phatr3_J47324	1.80831	4.65e-29
	Phatr3_J47185	-1.29682	1.72e-14			Phatr3_J49785	1.80816	6e-75
	Phatr3_J43886	-1.29626	9.13e-19			Phatr3_J11145	1.80541	1.69e-56
	Phatr3_Jdraft1692	-1.2959	8.54e-18			Phatr3_J34905	1.80526	1.98e-17
	Phatr3_J11041	-1.29466	2.04e-11			Phatr3_J45163	1.80431	6.79e-31
	Phatr3_J43934	-1.2945	2.58e-61			Phatr3_EG01371	1.80367	4.37e-28
	Phatr3_J30643	-1.29442	2.69e-05			Phatr3_J46348	1.80285	2.81e-11
	Phatr3_J12520	-1.29376	7.32e-18			Phatr3_J45976	1.80081	1.5e-150
	Phatr3_J9255	-1.29346	9.79e-52			Phatr3_EG02516	1.80065	1.27e-43
	Phatr3_J43425	-1.293	2.59e-28			Phatr3_EG02338	1.80033	0.008462
	Phatr3_J10148	-1.2921	1.36e-18			Phatr3_EG01650	1.79939	1.44e-18
	Phatr3_J45215	-1.29158	9.27e-14			Phatr3_EG01618	1.79892	8.03e-56
	Phatr3_J50200	-1.29081	8.27e-11			Phatr3_EG01487	1.79883	5.87e-36
	Phatr3_J38534	-1.29066	3.1e-37			Phatr3_J44703	1.79848	2.43e-63
	Phatr3_J48162	-1.29039	4.98e-19			Phatr3_J47944	1.79774	0.003379
	Phatr3_J46694	-1.28923	4.44e-15			Phatr3_J38270	1.79767	2.38e-12
	Phatr3_J47449	-1.2892	2.43e-12			Phatr3_J42604	1.79749	7.6e-46
	Phatr3_J26293	-1.28824	1.16e-10			Phatr3_J44878	1.7941	1.1e-166
	Phatr3_J45684	-1.28816	9.09e-09			Phatr3_J44474	1.79276	5.46e-26
	Phatr3_Jdraft263	-1.28772	1.03e-14			Phatr3_J13582	1.79184	2.17e-36
	Phatr3_J48112	-1.28663	2.26e-57			Phatr3_J32113	1.79053	5.72e-45
	Phatr3_J50014	-1.28628	2.72e-35			Phatr3_J40644	1.78988	0.001009
	Phatr3_J44271	-1.28609	2.1e-05			Phatr3_J48881	1.7893	6.8e-103
	Phatr3_EG00353	-1.28605	2.67e-12			Phatr3_Jdraft1613	1.7886	1.47e-19
	Phatr3_J49774	-1.28581	1.61e-20			Phatr3_J44266	1.78848	7.78e-71
	Phatr3_J44117	-1.28566	5.46e-10			Phatr3_J36608	1.78661	5.18e-48
	Phatr3_J13526	-1.28472	5.52e-25			Phatr3_J44773	1.78614	7.1e-45
	Phatr3_J48122	-1.28455	1.01e-29			Phatr3_J43361	1.78517	2.28e-20
	Phatr3_EG00168	-1.2844	1.17e-09			Phatr3_J14762	1.78261	5.84e-41
	Phatr3_J47535	-1.28277	1.54e-05			Phatr3_J33757	1.78218	3.1e-79
	Phatr3_J47824	-1.28161	9.57e-48			Phatr3_J43165	1.78155	2.1e-121
	Phatr3_J46792	-1.28096	1.01e-11			Phatr3_EG02670	1.78087	5.26e-38
	Phatr3_J14230	-1.28075	1.44e-06			Phatr3_J45914	1.78071	1.12e-45
	Phatr3_J43090	-1.27986	3.41e-16			Phatr3_J23375	1.78024	3.11e-60
	Phatr3_J47157	-1.27872	1.94e-11			Phatr3_J43159	1.77995	9.14e-77
	Phatr3_Jdraft1812	-1.27825	4.48e-38			Phatr3_J45798	1.77937	1.23e-31
	Phatr3_EG01939	-1.27811	1.93e-06			Phatr3_J51757	1.77858	2.07e-89
	Phatr3_J48809	-1.27748	1.18e-43			Phatr3_J33512	1.77707	3.64e-08
	Phatr3_J43069	-1.27745	9.3e-17			Phatr3_J46012	1.77641	1.45e-37
	Phatr3_J50340	-1.27736	0.000404			Phatr3_J50500	1.77567	3.29e-45
	Phatr3_J32846	-1.27582	4.72e-41			Phatr3_J40588	1.77509	1.05e-40
	Phatr3_J43939	-1.27451	3.16e-10			Phatr3_J38720	1.77467	0.00029
	Phatr3_J8890	-1.27436	4.93e-16			Phatr3_EG02347	1.77437	1.32e-79
	Phatr3_J18335	-1.27422	1.18e-26			Phatr3_J44428	1.77334	8.52e-15
	Phatr3_J48763	-1.27419	3.34e-55			Phatr3_EG02114	1.77089	2.71e-39
	Phatr3_J45843	-1.27402	1.09e-06			Phatr3_J44839	1.76908	4.9e-21
	Phatr3_J51114	-1.27372	3.53e-15			Phatr3_J48473	1.7641	5.61e-98
	Phatr3_EG01085	-1.27356	1.64e-09			Phatr3_Jdraft1192	1.76252	2.83e-27
	Phatr3_EG02444	-1.27337	1.07e-19			Phatr3_Jdraft1438	1.75963	1.26e-22
	Phatr3_J20015	-1.27254	1.9e-25			Phatr3_J46808	1.75691	2.16e-50
	Phatr3_J43941	-1.27195	1.35e-45			Phatr3_J43413	1.75298	1.1e-21
	Phatr3_J25127	-1.27131	1.2e-19			Phatr3_J49352	1.752	8.19e-65
	Phatr3_EG00591	-1.26989	7.61e-10			Phatr3_J18202	1.7517	7.29e-15
	Phatr3_J228	-1.26863	2.31e-18			Phatr3_EG01447	1.75079	1.18e-37
	Phatr3_EG01640	-1.26782	9.4e-18			Phatr3_J50326	1.75025	1.72e-24
	Phatr3_EG02084	-1.26776	1.96e-27			Phatr3_EG00976	1.74974	4.08e-26
	Phatr3_J45141	-1.26762	2.4e-13			Phatr3_EG02125	1.74936	3.82e-17
	Phatr3_EG01283	-1.26752	5.28e-15			Phatr3_J47619	1.74911	9.19e-09
	Phatr3_J49467	-1.26552	6.3e-05			Phatr3_J45854	1.74825	1e-98
	Phatr3_J29606	-1.26455	1.67e-16			Phatr3_J12331	1.74759	9.46e-26
	Phatr3_J32841	-1.26245	1.72e-05			Phatr3_J12140	1.74686	2.02e-41
	Phatr3_J44472	-1.26135	7.28e-14			Phatr3_J46406	1.74679	9.75e-11
	Phatr3_J46743	-1.26111	8.23e-13			Phatr3_J46292	1.74527	2.15e-34
	Phatr3_EG01953	-1.26084	1.31e-32			Phatr3_J45485	1.74295	9.71e-37
	Phatr3_J37440	-1.26079	7.04e-18			Phatr3_EG02305	1.74178	6.71e-26
	Phatr3_J44667	-1.26076	4.11e-16			Phatr3_J45590	1.74067	1.1e-100
	Phatr3_J46068	-1.26003	2.3e-14			Phatr3_EG01526	1.73949	7.5e-30
	Phatr3_J46513	-1.259	0.005558			Phatr3_J39556	1.73789	6.13e-20
	Phatr3_J45150	-1.25885	1.52e-08			Phatr3_J45764	1.73725	1.4e-134
	Phatr3_J48569	-1.25843	7.09e-17			Phatr3_EG00290	1.73661	8.13e-18
	Phatr3_EG01465	-1.25756	0.000954			Phatr3_EG02660	1.7363	3.77e-09
	Phatr3_J49986	-1.25742	7.8e-12			Phatr3_J45207	1.73607	7.56e-48
	Phatr3_J45811	-1.25691	2.47e-36			Phatr3_J15801	1.73487	6.65e-44
	Phatr3_J45919	-1.25592	1.37e-20			Phatr3_EG02641	1.73309	1.19e-35
	Phatr3_EG02357	-1.25517	2.47e-29			Phatr3_J35839	1.73033	4.11e-94
	Phatr3_J39065	-1.25502	2.93e-15			Phatr3_J45908	1.72954	4.33e-11
	Phatr3_J45381	-1.25489	1.29e-16			Phatr3_J31367	1.72828	5.49e-47
	Phatr3_J48761	-1.25446	1.85e-30			Phatr3_J8859	1.72584	1.19e-98
	Phatr3_EG01932	-1.2544	7.86e-56			Phatr3_EG02307	1.7257	1.2e-12
	Phatr3_J43688	-1.25403	7.43e-26			Phatr3_J43921	1.72519	2.38e-49
	Phatr3_J49172	-1.25383	1.75e-18			Phatr3_EG01463	1.72484	6.33e-12
	Phatr3_J50277	-1.25381	7.49e-13			Phatr3_J44657	1.72469	1.68e-73
	Phatr3_J42897	-1.253	1.38e-22			Phatr3_J44545	1.72405	2.06e-23
	Phatr3_J48723	-1.25244	5.98e-09			Phatr3_J50055	1.7232	9.06e-06
	Phatr3_J12294	-1.25207	9.04e-14			Phatr3_EG01858	1.72231	1.7e-24
	Phatr3_J40891	-1.25012	3e-05			Phatr3_J48356	1.72195	3.03e-10
	Phatr3_J47761	-1.24959	8.9e-09			Phatr3_EG01390	1.72118	4.21e-09
	Phatr3_EG00367	-1.2493	4.36e-06			Phatr3_J35556	1.72008	5e-99
	Phatr3_J45638	-1.24925	1.22e-09			Phatr3_J39403	1.71989	5.7e-67
	Phatr3_J44906	-1.24883	1.7e-17			Phatr3_J12577	1.71905	5.72e-19
	Phatr3_J50191	-1.24872	4.49e-10			Phatr3_J23598	1.71853	6.2e-25
	Phatr3_J48316	-1.24845	4.63e-40			Phatr3_EG02355	1.7183	5.57e-20
	Phatr3_J30977	-1.24844	2.63e-13			Phatr3_J49797	1.71739	5.22e-10
	Phatr3_EG00234	-1.24817	7.67e-09			Phatr3_J29174	1.71595	8.65e-08
	Phatr3_EG01769	-1.24674	0.00503			Phatr3_EG00325	1.71378	6.94e-31
	Phatr3_J45345	-1.24659	1.77e-40			Phatr3_J54476	1.71274	1.02e-50
	Phatr3_J45635	-1.24552	2.32e-51			Phatr3_EG00253	1.71145	4.04e-23
	Phatr3_J32902	-1.24442	1.4e-12			Phatr3_EG02440	1.71133	7.77e-08
	Phatr3_J44466	-1.24419	8.33e-17			Phatr3_EG00558	1.71117	4.5e-131
	Phatr3_J44784	-1.24397	2.45e-19			Phatr3_J45225	1.71057	1.07e-11
	Phatr3_J44737	-1.24395	0.000706			Phatr3_EG00938	1.70962	0.000445
	Phatr3_J43731	-1.24325	6.07e-12			Phatr3_J46509	1.70933	3.76e-56
	Phatr3_J12239	-1.24286	1.19e-20			Phatr3_Jdraft1567	1.70834	3.8e-19
	Phatr3_Jdraft825	-1.24236	2.74e-08			Phatr3_J47751	1.70815	0.000144
	Phatr3_J45773	-1.24158	2.92e-54			Phatr3_J41599	1.70742	3.44e-10
	Phatr3_J18398	-1.24052	7.46e-21			Phatr3_J42981	1.70682	2.3e-39
	Phatr3_J36726	-1.23996	1.29e-05			Phatr3_J2032	1.70599	1.2e-136
	Phatr3_J44438	-1.23907	1.91e-22			Phatr3_J42720	1.70557	8.14e-16
	Phatr3_J32342	-1.2389	9.88e-05			Phatr3_J54863	1.70538	2.65e-09
	Phatr3_EG01803	-1.23777	7.93e-16			Phatr3_J46058	1.7047	2e-30
	Phatr3_J46570	-1.2376	3.97e-14			Phatr3_EG00395	1.70405	1.21e-34
	Phatr3_J47181	-1.23688	5.83e-13			Phatr3_J36976	1.70375	2.45e-24
	Phatr3_EG00560	-1.23622	5.38e-21			Phatr3_J41450	1.70335	4.47e-09
	Phatr3_J18319	-1.23579	7.37e-14			Phatr3_J33661	1.70268	0.002833
	Phatr3_J49373	-1.23544	1.69e-14			Phatr3_J43804	1.70252	9.94e-59
	Phatr3_J45751	-1.23486	0.001185			Phatr3_J45029	1.70206	5.24e-71
	Phatr3_J38958	-1.23429	3.62e-09			Phatr3_EG00597	1.70185	1.4e-24
	Phatr3_EG01481	-1.234	1.13e-23			Phatr3_J49632	1.70164	2.76e-13
	Phatr3_J11990	-1.23386	5.14e-20			Phatr3_EG02601	1.70104	2.1e-131
	Phatr3_J23059	-1.23373	7.31e-12			Phatr3_J48573	1.70038	1.06e-45
	Phatr3_J43124	-1.23339	1.99e-26			Phatr3_J36001	1.69954	1.58e-16
	Phatr3_J49589	-1.23033	3.91e-16			Phatr3_J432	1.69949	3.94e-25
	Phatr3_EG01664	-1.23022	6.42e-19			Phatr3_J8407	1.69938	6.8e-86
	Phatr3_J47583	-1.22929	5.9e-11			Phatr3_J54677	1.69902	6.59e-15
	Phatr3_J48674	-1.22862	2.71e-05			Phatr3_EG01627	1.69819	1.01e-08
	Phatr3_J36928	-1.22848	5.25e-20			Phatr3_J42560	1.69798	2.38e-15
	Phatr3_J36398	-1.22837	1.45e-12			Phatr3_J36402	1.69702	5.16e-31
	Phatr3_J41327	-1.22737	1.65e-26			Phatr3_J35702	1.697	2.8e-06
	Phatr3_J17059	-1.22711	2.69e-27			Phatr3_J31486	1.69621	1.65e-25
	Phatr3_J46793	-1.22666	1.26e-06			Phatr3_J47664	1.69579	3.81e-35
	Phatr3_J45389	-1.22641	1.93e-05			Phatr3_EG01894	1.6939	2.9e-172
	Phatr3_J43824	-1.22623	0.002012			Phatr3_J708	1.69356	6.04e-57
	Phatr3_J41244	-1.22601	3.71e-29			Phatr3_J49237	1.69351	0.000345
	Phatr3_J47348	-1.22591	1.27e-30			Phatr3_J8737	1.69237	3.96e-58
	Phatr3_J21354	-1.22552	5.18e-17			Phatr3_EG02266	1.69136	1.34e-19
	Phatr3_EG02218	-1.22535	4.11e-46			Phatr3_EG00334	1.69088	1.47e-86
	Phatr3_J48187	-1.22474	2.66e-09			EPrPhatr3G00000013131	1.69046	6.82e-05
	Phatr3_J13386	-1.22261	4.15e-13			Phatr3_J3851	1.68916	4.19e-10
	Phatr3_J49344	-1.22163	1.93e-13			Phatr3_EG01299	1.68888	1.53e-36
	Phatr3_J49464	-1.22124	4.65e-10			Phatr3_J48086	1.6881	6.45e-15
	Phatr3_J40416	-1.22019	4.33e-08			Phatr3_J52619	1.68703	1.45e-22
	Phatr3_J46248	-1.22001	1.16e-33			Phatr3_J43240	1.68681	8.08e-28
	Phatr3_EG02366	-1.21839	1.31e-22			Phatr3_J43695	1.68647	3.32e-29
	Phatr3_J48470	-1.21833	5.41e-34			Phatr3_J34196	1.68567	0.000852
	Phatr3_J9654	-1.21826	9.09e-22			Phatr3_J46545	1.68544	3.67e-57
	Phatr3_J12786	-1.21811	1.02e-08			Phatr3_EG00279	1.68494	1.02e-68
	Phatr3_J34120	-1.21808	3.12e-23			Phatr3_J48511	1.68393	7.56e-24
	Phatr3_J28723	-1.21791	2.18e-24			Phatr3_J44920	1.68342	4.15e-18
	Phatr3_J48313	-1.21754	5.06e-18			Phatr3_J52539	1.68305	1.3e-115
	Phatr3_EG01617	-1.21679	1.61e-07			Phatr3_J46265	1.68284	5.6e-151
	Phatr3_J38559	-1.21661	9.62e-14			Phatr3_J43397	1.68237	3.78e-11
	Phatr3_J43131	-1.21655	2.66e-13			Phatr3_J35165	1.68215	2.29e-06
	Phatr3_J48042	-1.21622	5.78e-13			Phatr3_J44767	1.68209	5.14e-30
	Phatr3_J15795	-1.21556	5.79e-19			Phatr3_EG02160	1.68154	9.12e-56
	Phatr3_EG01977	-1.21408	5.39e-28			Phatr3_EG02153	1.6815	1.9e-98
	Phatr3_EG00208	-1.21395	1.98e-10			Phatr3_EG02631	1.68142	1.31e-26
	Phatr3_EG02086	-1.21348	8.19e-19			Phatr3_J8000	1.68112	4.3e-114
	Phatr3_J43546	-1.21248	9.88e-05			Phatr3_J47052	1.68005	1.34e-70
	Phatr3_EG01764	-1.21221	4.97e-05			Phatr3_J46001	1.67939	1.71e-28
	Phatr3_J45482	-1.2111	3.65e-28			Phatr3_J50270	1.67931	2.3e-106
	Phatr3_Jdraft375	-1.21058	1.69e-12			Phatr3_J45192	1.67792	0.000298
	Phatr3_J40863	-1.21042	6.84e-09			Phatr3_J32390	1.67759	9.25e-13
	Phatr3_J43326	-1.2104	7.2e-13			Phatr3_EG00596	1.6774	4.09e-35
	Phatr3_J2171	-1.20907	1.45e-47			Phatr3_J44413	1.67667	9.69e-37
	Phatr3_J15068	-1.20891	9.35e-39			Phatr3_J19211	1.67664	1.9e-144
	Phatr3_J10617	-1.20844	5.77e-73			Phatr3_J45757	1.67461	6.29e-10
	Phatr3_J5857	-1.20823	3.34e-17			Phatr3_EG01990	1.67442	0.005527
	Phatr3_J38149	-1.20793	2.27e-24			Phatr3_J45592	1.67382	4e-15
	Phatr3_J14191	-1.20789	2.33e-14			Phatr3_J49482	1.67373	5.37e-45
	Phatr3_J48300	-1.20591	4.93e-10			Phatr3_J44348	1.67353	1.51e-24
	Phatr3_J37105	-1.20568	0.000933			Phatr3_Jdraft270	1.67154	4.58e-64
	Phatr3_EG01336	-1.20556	1.37e-22			Phatr3_J40594	1.67145	5.75e-09
	Phatr3_EG02342	-1.20537	2.72e-30			Phatr3_J12118	1.67145	2.67e-11
	Phatr3_EG02097	-1.20531	4.14e-30			Phatr3_J50318	1.66989	1.32e-51
	Phatr3_J45110	-1.20531	8.62e-22			Phatr3_EG01746	1.66971	2.6e-126
	Phatr3_J43799	-1.20454	3.06e-16			Phatr3_J42441	1.66874	2.62e-63
	Phatr3_EG00390	-1.20261	5.03e-05			Phatr3_J19982	1.66849	3.31e-66
	Phatr3_J45267	-1.2026	5.45e-16			Phatr3_J41504	1.66827	7.43e-34
	Phatr3_J30690	-1.20246	4.94e-31			Phatr3_J47145	1.66807	1.07e-18
	Phatr3_Jdraft1648	-1.20229	4.52e-25			Phatr3_Jdraft1572	1.66745	1.22e-38
	Phatr3_J3425	-1.20195	7.06e-12			Phatr3_EG00559	1.66602	2.56e-42
	Phatr3_J3527	-1.20166	2e-35			Phatr3_J44885	1.66543	2.03e-38
	Phatr3_J44989	-1.19852	0.000141			Phatr3_J15354	1.66542	1.82e-15
	Phatr3_Jdraft474	-1.19831	5.86e-25			Phatr3_J47697	1.66503	1.3e-103
	Phatr3_J54376	-1.1972	5.82e-13			Phatr3_EG02152	1.66041	1.75e-51
	Phatr3_EG01118	-1.19622	3.92e-10			Phatr3_EG01315	1.65986	6.22e-27
	Phatr3_J49965	-1.19537	1.63e-29			Phatr3_J43819	1.65964	8.59e-22
	Phatr3_J12989	-1.19479	4.99e-07			Phatr3_J47737	1.65888	3.83e-46
	Phatr3_J45274	-1.1947	2.43e-16			Phatr3_J44183	1.65884	5.02e-63
	Phatr3_J50251	-1.19353	1.69e-05			Phatr3_J36102	1.65858	2e-105
	Phatr3_J48742	-1.1932	9.43e-40			Phatr3_J23582	1.65471	1.86e-12
	Phatr3_EG02252	-1.19317	2.18e-48			Phatr3_J8828	1.65442	5.16e-17
	Phatr3_J47738	-1.19089	0.00096			Phatr3_J39796	1.65417	3.4e-10
	Phatr3_J46455	-1.19045	3.18e-36			Phatr3_J43447	1.65375	6.86e-58
	Phatr3_J50296	-1.18987	6.02e-23			Phatr3_EG02441	1.65244	0.003757
	Phatr3_J48960	-1.1889	7.39e-07			Phatr3_J34782	1.65144	5.64e-34
	Phatr3_J46561	-1.18857	1.08e-05			Phatr3_J38294	1.65107	1.08e-11
	Phatr3_EG02370	-1.18833	5.14e-17			Phatr3_Jdraft1682	1.65031	7.04e-27
	Phatr3_J36077	-1.18748	6.9e-14			Phatr3_EG02530	1.64905	2.39e-52
	Phatr3_J39711	-1.18687	1.64e-20			Phatr3_J50523	1.64864	3.16e-24
	Phatr3_EG02531	-1.1866	6.68e-51			Phatr3_J44630	1.64854	3.83e-20
	Phatr3_J31474	-1.1857	4.84e-10			Phatr3_J13820	1.64841	0.000244
	Phatr3_J42670	-1.18513	5.47e-32			Phatr3_J46612	1.64631	1.28e-17
	Phatr3_J44232	-1.18506	3.25e-12			Phatr3_J42689	1.64553	2.13e-47
	Phatr3_J10508	-1.18372	3.5e-41			Phatr3_EG00718	1.64446	1.12e-09
	Phatr3_J27135	-1.18371	5.35e-28			Phatr3_J46620	1.64413	2.14e-10
	Phatr3_J34640	-1.18365	0.00406			Phatr3_J54686	1.64383	3.9e-18
	Phatr3_J39918	-1.18341	4.15e-25			Phatr3_J1813	1.64307	1.26e-11
	Phatr3_J46142	-1.18309	5.17e-51			Phatr3_J48607	1.64305	1.7e-13
	Phatr3_J15399	-1.18245	2.17e-19			Phatr3_J32906	1.64269	0.002247
	Phatr3_J34241	-1.18201	7.87e-12			Phatr3_J1719	1.64232	7.28e-11
	Phatr3_J41845	-1.18154	2.23e-24			Phatr3_J3281	1.64212	1.61e-38
	Phatr3_J4896	-1.18148	1.05e-10			Phatr3_J43970	1.64148	4.02e-35
	Phatr3_J46519	-1.18123	0.003767			EPrPhatr3G00000013109	1.6401	0.000408
	Phatr3_J49984	-1.18086	4.11e-05			Phatr3_J49177	1.63963	5.8e-14
	Phatr3_J46656	-1.18073	7.13e-27			Phatr3_J33874	1.63908	2.15e-14
	Phatr3_J38008	-1.18055	3.86e-05			Phatr3_J47258	1.63908	1.24e-12
	Phatr3_J36582	-1.18035	5.01e-09			Phatr3_J35741	1.63782	4.3e-122
	Phatr3_J18533	-1.17941	1.74e-27			Phatr3_J45221	1.63781	1.66e-84
	Phatr3_EG01108	-1.17803	1.35e-08			Phatr3_J3656	1.63774	3.61e-56
	Phatr3_J15870	-1.17798	5.34e-18			Phatr3_EG00193	1.63657	7.31e-75
	Phatr3_J31620	-1.17782	3.25e-08			Phatr3_EG00188	1.63615	7.64e-35
	Phatr3_J30909	-1.17726	1.51e-18			Phatr3_J45918	1.63564	6.06e-44
	Phatr3_J47647	-1.17688	1.49e-17			Phatr3_J51931	1.63498	1.31e-22
	Phatr3_J24547	-1.17593	7.16e-38			Phatr3_J49844	1.63498	0.002725
	Phatr3_EG01442	-1.17593	3.02e-18			Phatr3_J31816	1.63445	3.36e-67
	Phatr3_J40136	-1.17569	3.02e-05			Phatr3_J51134	1.63295	1.8e-24
	Phatr3_J8877	-1.17503	1.39e-13			Phatr3_J43422	1.63278	2.4e-130
	Phatr3_J43382	-1.17418	4.64e-15			Phatr3_J38829	1.6318	0.000574
	Phatr3_J43726	-1.1733	6e-41			Phatr3_J48931	1.6313	0.000708
	Phatr3_J46775	-1.17321	1.76e-18			EPrPhatr3G00000013117	1.63084	5.67e-05
	Phatr3_J22568	-1.17296	4.53e-18			Phatr3_J38760	1.63083	3.11e-07
	Phatr3_J45591	-1.17292	1.65e-10			Phatr3_J39993	1.62953	4.3e-106
	Phatr3_EG00761	-1.17254	4.39e-26			Phatr3_EG00490	1.62657	3.9e-16
	Phatr3_J39238	-1.17239	0.00078			Phatr3_J48899	1.6259	2.84e-32
	Phatr3_J41004	-1.17223	2.5e-28			Phatr3_J35419	1.62508	1.17e-28
	Phatr3_J43708	-1.17155	4.59e-11			Phatr3_J22629	1.6237	3.9e-105
	Phatr3_J21659	-1.17102	4.82e-59			Phatr3_J33767	1.62293	4.88e-43
	Phatr3_J48087	-1.1706	3.99e-25			Phatr3_J50303	1.62178	4.24e-12
	Phatr3_J45008	-1.17034	1.47e-08			Phatr3_J26934	1.62069	3.44e-54
	Phatr3_J15639	-1.17017	2.88e-19			Phatr3_EG02374	1.6205	1.03e-16
	Phatr3_J8763	-1.17017	1.04e-12			Phatr3_J35493	1.61978	2.96e-10
	Phatr3_EG01538	-1.17017	0.00977			Phatr3_J49474	1.61957	3.99e-43
	Phatr3_J54197	-1.17	1.81e-13			Phatr3_J5651	1.61896	4.11e-12
	Phatr3_J44770	-1.16954	2.53e-80			Phatr3_J12401	1.61803	1.21e-11
	Phatr3_EG00130	-1.16846	1.59e-11			Phatr3_J12252	1.6176	4.15e-22
	Phatr3_EG00365	-1.16819	3.08e-08			Phatr3_J1598	1.61735	5.22e-58
	Phatr3_J45611	-1.16731	2.25e-34			Phatr3_EG02401	1.61558	1.13e-41
	Phatr3_J40942	-1.16689	6.52e-13			Phatr3_J16120	1.61503	2.03e-30
	Phatr3_J42864	-1.16669	1.96e-19			Phatr3_J15555	1.61448	4.3e-48
	Phatr3_J46750	-1.16528	1.7e-56			Phatr3_J54973	1.61404	5.89e-12
	Phatr3_J54080	-1.16501	8.89e-09			Phatr3_J46560	1.6136	6.1e-62
	Phatr3_J44679	-1.16463	1.94e-13			Phatr3_J37283	1.61333	1.01e-12
	Phatr3_J31778	-1.16446	1.36e-11			Phatr3_J48350	1.61306	2.03e-08
	Phatr3_EG01909	-1.16391	1.19e-13			Phatr3_J27877	1.61306	3.42e-14
	Phatr3_J44924	-1.16201	3.58e-17			Phatr3_J43299	1.61272	1.89e-17
	Phatr3_J50212	-1.16173	4.61e-27			Phatr3_J11009	1.60971	1.35e-93
	Phatr3_J35973	-1.16131	6.03e-06			Phatr3_J46730	1.60861	3.5e-173
	Phatr3_J48875	-1.15876	1.26e-19			Phatr3_J37493	1.60842	8.55e-28
	Phatr3_J16599	-1.15802	1.04e-17			Phatr3_J44935	1.60784	4.13e-39
	Phatr3_EG01825	-1.15724	3.06e-22			Phatr3_J38361	1.60722	6.06e-25
	Phatr3_EG00881	-1.15676	1.42e-13			Phatr3_EG00388	1.6068	3.88e-40
	Phatr3_J43439	-1.15672	9.16e-30			Phatr3_Jdraft1806	1.60438	1.87e-36
	Phatr3_J14529	-1.15663	2.83e-10			Phatr3_J42927	1.60407	1.48e-18
	Phatr3_Jdraft1182	-1.15619	2.04e-05			Phatr3_J13095	1.6038	4.39e-61
	Phatr3_J49185	-1.1558	2.04e-07			Phatr3_J21239	1.60357	4.33e-11
	Phatr3_J22974	-1.15522	6.99e-10			Phatr3_J44296	1.60346	1.13e-08
	Phatr3_J8876	-1.15488	1.05e-28			Phatr3_J47400	1.60206	0.000409
	Phatr3_J42708	-1.15486	3.71e-13			Phatr3_J45341	1.60173	1.59e-39
	Phatr3_J40626	-1.15463	3.44e-11			Phatr3_EG01922	1.6017	4.99e-47
	Phatr3_J35135	-1.15406	1.61e-28			Phatr3_J34971	1.60145	3.13e-38
	Phatr3_J40023	-1.1538	2.42e-06			Phatr3_J46423	1.59712	4.65e-40
	Phatr3_J35055	-1.15275	2.06e-06			Phatr3_EG02430	1.59586	1.34e-35
	Phatr3_J8154	-1.1521	2.18e-24			Phatr3_J41411	1.59481	3.34e-17
	Phatr3_J34078	-1.15144	2.96e-18			Phatr3_J36446	1.59358	2.49e-71
	Phatr3_J50585	-1.15141	5.42e-05			Phatr3_J49064	1.59332	1.26e-40
	Phatr3_J32129	-1.15086	5.1e-12			Phatr3_J49648	1.59062	1.1e-30
	Phatr3_J50210	-1.15039	0.000176			Phatr3_J43680	1.58968	1.67e-72
	Phatr3_J41088	-1.15036	2.17e-17			Phatr3_J54940	1.58772	9.02e-49
	Phatr3_J9606	-1.15035	9.1e-10			Phatr3_J19805	1.58639	1.57e-15
	Phatr3_J44750	-1.15	1.45e-89			Phatr3_J45758	1.5843	0.001489
	Phatr3_J47332	-1.14938	9.12e-17			Phatr3_J48032	1.58429	2.33e-25
	Phatr3_J47528	-1.14873	6.74e-45			Phatr3_J4227	1.58422	4.4e-101
	Phatr3_J45039	-1.14867	1.45e-14			Phatr3_EG00288	1.5839	2.9e-07
	Phatr3_J40492	-1.1481	1.35e-13			Phatr3_J42498	1.58368	5.95e-52
	Phatr3_J33901	-1.14777	2.39e-13			Phatr3_EG02120	1.58267	7.48e-41
	Phatr3_J44417	-1.14759	1.87e-19			Phatr3_EG02245	1.58215	6.85e-52
	Phatr3_EG01269	-1.14679	0.006358			Phatr3_J15479	1.58188	2.35e-22
	Phatr3_J46524	-1.14677	8.36e-29			Phatr3_J44461	1.57922	3.09e-29
	Phatr3_J50115	-1.14671	3.26e-21			Phatr3_J48252	1.57856	2.78e-16
	Phatr3_J41351	-1.14626	3.76e-24			Phatr3_J779	1.57824	1.7e-168
	Phatr3_J50130	-1.14517	7.33e-16			Phatr3_J16850	1.57821	2.4e-121
	Phatr3_J46074	-1.14513	3.19e-51			Phatr3_EG01961	1.57742	4.2e-102
	Phatr3_J46060	-1.14489	3.57e-17			Phatr3_J50572	1.57679	2.31e-29
	Phatr3_J35101	-1.14456	1.22e-19			Phatr3_EG00588	1.57601	2.02e-11
	Phatr3_J35691	-1.14432	1.56e-12			Phatr3_J46963	1.57513	1.52e-18
	Phatr3_J45706	-1.14407	2.76e-14			PTsRNA00008a	1.57323	0.00298
	Phatr3_J38623	-1.14375	1.07e-12			Phatr3_J50519	1.57302	0.005356
	Phatr3_J49724	-1.14255	1.04e-14			Phatr3_J4048	1.57283	9.73e-31
	Phatr3_J44936	-1.14249	2.53e-29			Phatr3_J44340	1.57193	2.2e-23
	Phatr3_J47534	-1.14151	7.73e-10			Phatr3_Jdraft1643	1.5716	1.78e-09
	Phatr3_EG00268	-1.14151	0.000445			Phatr3_J33776	1.5714	2.5e-12
	Phatr3_J2164	-1.14138	9.59e-27			Phatr3_J47205	1.57118	6.1e-06
	Phatr3_J15468	-1.14131	7.5e-99			Phatr3_J44246	1.57049	5.4e-63
	Phatr3_J14926	-1.14093	1.03e-25			Phatr3_EG01280	1.57028	1.57e-51
	Phatr3_J45549	-1.14067	2e-29			Phatr3_EG01091	1.56755	7.6e-13
	Phatr3_J16540	-1.14052	8.48e-14			Phatr3_J48422	1.56722	6.45e-86
	Phatr3_J46687	-1.13895	1.41e-07			Phatr3_J47939	1.56601	1.16e-51
	Phatr3_J44317	-1.13875	5.61e-39			Phatr3_J17344	1.56499	9.25e-15
	Phatr3_J36168	-1.13817	5.09e-24			Phatr3_EG00613	1.56475	2.19e-12
	Phatr3_J35678	-1.13804	1.75e-10			Phatr3_J37793	1.56315	4.1e-12
	Phatr3_J38283	-1.13758	9.26e-21			Phatr3_J16509	1.56313	2.94e-15
	Phatr3_J49202	-1.13698	0.0003			Phatr3_J33932	1.56124	1.44e-22
	Phatr3_J22797	-1.1368	7.12e-29			Phatr3_J42893	1.56019	1.31e-17
	Phatr3_J47603	-1.13599	2.51e-17			Phatr3_J39066	1.55924	1.56e-39
	Phatr3_J10291	-1.13518	5.74e-42			Phatr3_J37030	1.55573	0.002055
	Phatr3_J42874	-1.13464	1.18e-06			Phatr3_J45603	1.55503	2.1e-35
	Phatr3_J49145	-1.13445	1.69e-48			Phatr3_EG01202	1.55349	1.01e-06
	Phatr3_J54552	-1.13445	9.4e-06			Phatr3_J42616	1.55313	7.86e-68
	Phatr3_EG01207	-1.13438	3.06e-05			Phatr3_J26363	1.55241	1.67e-42
	Phatr3_J42970	-1.13353	1.03e-45			Phatr3_J43954	1.55139	1.2e-112
	Phatr3_J8747	-1.13295	2.58e-15			Phatr3_J46370	1.55099	0.000162
	Phatr3_J4550	-1.13235	6.34e-21			Phatr3_J50015	1.55086	0.002331
	Phatr3_EG00792	-1.13151	1.15e-12			Phatr3_J46937	1.55071	1.34e-13
	Phatr3_J44202	-1.13151	1.18e-07			Phatr3_J33131	1.55004	4.27e-38
	Phatr3_J49630	-1.13107	4.76e-42			Phatr3_J46170	1.54955	2.83e-41
	Phatr3_J49938	-1.13089	1.31e-24			Phatr3_J47279	1.54825	2.04e-08
	Phatr3_J12963	-1.13089	5.23e-06			Phatr3_J47704	1.54801	1.47e-84
	Phatr3_J35198	-1.1302	3.08e-13			Phatr3_J38095	1.54699	8.68e-11
	Phatr3_J47222	-1.12966	5.78e-16			Phatr3_J2761	1.54641	8.47e-23
	Phatr3_EG02080	-1.12925	2.04e-30			Phatr3_J43483	1.54404	9.09e-72
	Phatr3_EG00148	-1.12887	5e-13			Phatr3_J37425	1.54385	0.005622
	Phatr3_J47717	-1.12822	1.92e-13			Phatr3_J48049	1.54293	2.64e-21
	Phatr3_Jdraft1750	-1.1281	6.31e-22			Phatr3_J45431	1.54021	4.8e-19
	Phatr3_J48225	-1.12785	0.000344			Phatr3_EG01358	1.53929	7.55e-09
	Phatr3_J45912	-1.12767	1.98e-11			Phatr3_J39728	1.53923	7.75e-07
	Phatr3_J31994	-1.12756	2.72e-34			Phatr3_J47653	1.53871	0.003653
	Phatr3_EG01495	-1.12753	1.44e-08			Phatr3_EG02573	1.53779	3.41e-10
	Phatr3_J9278	-1.1273	1.89e-14			Phatr3_J54505	1.53679	1.2e-152
	Phatr3_EG02216	-1.12711	2.27e-13			Phatr3_EG01957	1.53655	1.31e-06
	Phatr3_J44272	-1.12663	7.08e-19			Phatr3_EG02623	1.53635	5.35e-42
	Phatr3_J47134	-1.12617	9.04e-12			Phatr3_J9777	1.53545	1.38e-10
	Phatr3_J5271	-1.12575	3.88e-13			Phatr3_J34716	1.53545	2.45e-06
	Phatr3_J16517	-1.12551	9.61e-31			Phatr3_Jdraft719	1.53528	6.13e-08
	Phatr3_Jdraft223	-1.12546	3.54e-06			Phatr3_J5780	1.53523	2e-07
	Phatr3_J48677	-1.12545	1.23e-06			Phatr3_J45981	1.53503	0.007616
	Phatr3_J2394	-1.12539	7.48e-18			Phatr3_J267	1.535	8.13e-32
	Phatr3_J38754	-1.12511	2.04e-11			Phatr3_J44493	1.53442	4.75e-86
	Phatr3_J49022	-1.12479	4.71e-34			Phatr3_J46059	1.53402	1.28e-46
	Phatr3_EG00073	-1.124	1.51e-06			Phatr3_J44312	1.53342	1.62e-34
	Phatr3_EG00295	-1.1237	0.006411			Phatr3_EG01296	1.531	3.55e-85
	Phatr3_J39417	-1.12358	4.62e-22			Phatr3_J41659	1.53081	3.28e-17
	Phatr3_J45935	-1.12349	1.09e-23			Phatr3_J4823	1.53078	1.84e-13
	Phatr3_J32786	-1.12346	0.001116			Phatr3_J47919	1.53045	3.71e-08
	Phatr3_EG02563	-1.12319	8.86e-40			Phatr3_J45803	1.52946	4.43e-53
	Phatr3_J34425	-1.12236	2.38e-09			Phatr3_EG02445	1.52824	1.29e-29
	Phatr3_J22325	-1.12215	5.25e-22			Phatr3_J49879	1.52783	1.47e-09
	Phatr3_J18927	-1.12097	6.23e-13			Phatr3_J4021	1.52592	2.05e-17
	Phatr3_J34931	-1.12057	3.29e-07			Phatr3_J10102	1.52582	3.53e-86
	Phatr3_J45355	-1.12034	4.18e-13			Phatr3_J45746	1.52547	8.23e-16
	Phatr3_EG00547	-1.11834	0.000437			Phatr3_J48859	1.52506	1.39e-28
	Phatr3_J37562	-1.11831	4.05e-05			Phatr3_EG01342	1.525	3.63e-05
	Phatr3_J50544	-1.11797	1.03e-32			Phatr3_J48519	1.52486	1.46e-13
	Phatr3_J6839	-1.11796	2.12e-12			Phatr3_Jdraft1135	1.52454	1.77e-05
	Phatr3_J4014	-1.1179	3.14e-14			Phatr3_EG00319	1.52419	4.07e-06
	Phatr3_J48381	-1.11768	9.07e-12			Phatr3_Jdraft1740	1.52252	0.000506
	Phatr3_EG00812	-1.11737	8.66e-20			Phatr3_J43057	1.52136	3.22e-81
	Phatr3_J9554	-1.11724	2.53e-17			Phatr3_J44151	1.52037	8.53e-18
	Phatr3_J44578	-1.11704	1.02e-20			Phatr3_J43537	1.52013	1.39e-64
	Phatr3_J44063	-1.11651	1.69e-13			Phatr3_J22064	1.51963	3.42e-25
	Phatr3_J32661	-1.11645	2.18e-12			Phatr3_J47911	1.51883	2.62e-09
	Phatr3_EG02550	-1.11624	0.008602			Phatr3_J11368	1.51579	1.97e-66
	Phatr3_J43747	-1.11483	7.39e-16			Phatr3_J44239	1.51538	2.11e-15
	Phatr3_EG00931	-1.11467	2.94e-27			Phatr3_J49408	1.51293	2.31e-53
	Phatr3_J10976	-1.11457	1.04e-40			Phatr3_Jdraft1770	1.51252	8.73e-11
	Phatr3_EG01491	-1.11456	2.92e-10			Phatr3_J48833	1.51175	0.000315
	Phatr3_J32191	-1.11433	8.69e-09			Phatr3_J35640	1.51058	4.08e-25
	Phatr3_J46890	-1.11402	7.8e-06			Phatr3_EG00794	1.50949	2.93e-16
	Phatr3_EG02640	-1.11326	7.47e-17			Phatr3_EG02113	1.50911	1.3e-48
	Phatr3_J35057	-1.11317	1.09e-16			Phatr3_J43563	1.50704	1.62e-44
	Phatr3_J38227	-1.11173	1.66e-37			Phatr3_J32738	1.50635	4.15e-93
	Phatr3_EG00186	-1.11152	9.62e-45			Phatr3_J45387	1.50616	6.2e-10
	Phatr3_J49991	-1.11144	8.92e-25			Phatr3_J12436	1.50601	6.65e-63
	Phatr3_J50193	-1.11016	1.93e-18			Phatr3_J43207	1.50556	3.4e-30
	Phatr3_J34632	-1.10992	4.91e-10			Phatr3_J39438	1.50495	2.33e-17
	Phatr3_J36095	-1.10972	4.05e-17			EPrPhatr3G00000013088	1.50447	7.26e-07
	Phatr3_J14572	-1.10913	8.48e-17			Phatr3_EG01402	1.50241	1.15e-18
	Phatr3_J42744	-1.10856	0.000233			Phatr3_J27240	1.50108	5.4e-128
	Phatr3_EG01935	-1.10825	2.07e-07			Phatr3_J46642	1.50072	1.11e-25
	Phatr3_J25000	-1.10814	5.17e-19			Phatr3_EG01931	1.50066	0.003806
	Phatr3_J37957	-1.10787	7.64e-05			Phatr3_J41470	1.50006	1.06e-18
	Phatr3_J8511.t1	-1.10699	0.000152			Phatr3_EG01227	1.49713	3.09e-35
	Phatr3_J13158	-1.10623	1.88e-14			Phatr3_J49245	1.49668	5.62e-09
	Phatr3_J47926	-1.10622	6.28e-25			Phatr3_J39074	1.49615	4.44e-07
	Phatr3_J43956	-1.10609	0.000617			Phatr3_J48720	1.49402	2.14e-20
	Phatr3_J43060	-1.10545	3.25e-26			Phatr3_J48390	1.4937	7.1e-125
	Phatr3_J49163	-1.10492	8.12e-42			Phatr3_J46339	1.49358	0.003288
	Phatr3_J32365	-1.1048	5.31e-05			Phatr3_J33623	1.49332	7.38e-25
	Phatr3_J39448	-1.10475	1.7e-33			Phatr3_J47127	1.49302	2.24e-10
	Phatr3_J24362	-1.10447	1.43e-16			Phatr3_J54139	1.49286	1.33e-55
	Phatr3_J47622	-1.1042	3.99e-08			Phatr3_J48962	1.49274	8.75e-80
	Phatr3_J10800	-1.10384	0.000513			Phatr3_J43880	1.49226	4.75e-11
	Phatr3_J34630	-1.1036	8.43e-06			Phatr3_J45623	1.48905	1.7e-40
	Phatr3_J34681	-1.10355	7.79e-13			Phatr3_EG00775	1.4878	1.38e-29
	Phatr3_J43972	-1.10314	3.9e-21			Phatr3_J44921	1.48761	1.43e-11
	Phatr3_J43177	-1.10182	1.38e-21			Phatr3_EG02150	1.4865	7.5e-117
	Phatr3_J50468	-1.10181	3.27e-15			Phatr3_J45018	1.48521	0.001078
	Phatr3_J38755	-1.1013	4.47e-05			Phatr3_EG01943	1.48227	1.09e-05
	Phatr3_J49783	-1.10058	1.01e-11			Phatr3_J46213	1.48068	2.04e-30
	Phatr3_J48218	-1.10045	2.44e-07			Phatr3_J45740	1.48063	0.001884
	Phatr3_J5668	-1.10032	2.89e-05			Phatr3_J7934	1.48047	1.23e-06
	Phatr3_J19314	-1.09847	1.1e-21			Phatr3_J42151	1.48043	8.09e-69
	Phatr3_J50007	-1.09847	1.38e-06			Phatr3_J43764	1.48023	1.25e-11
	Phatr3_J33892	-1.09846	4.45e-15			Phatr3_J44991	1.48009	8.01e-09
	Phatr3_J3687	-1.09805	9.95e-27			Phatr3_J45376	1.47977	1.24e-12
	Phatr3_J36196	-1.09799	4.11e-08			Phatr3_EG00551	1.47841	3.94e-30
	Phatr3_J25769	-1.09796	7.36e-07			Phatr3_J44277	1.47794	1.83e-21
	Phatr3_J45240	-1.09772	6.04e-19			Phatr3_J54901	1.47514	2.97e-18
	Phatr3_J49374	-1.09698	5.9e-35			Phatr3_J47042	1.47436	2.97e-44
	Phatr3_J46621	-1.09689	7.89e-07			Phatr3_J45871	1.4742	2.33e-51
	Phatr3_J44098	-1.09667	3.12e-23			Phatr3_EG00069	1.47345	0.000156
	Phatr3_J39940	-1.09656	9.95e-43			Phatr3_J45778	1.47328	9.9e-30
	Phatr3_EG01544	-1.09616	1.18e-07			Phatr3_EG01448	1.47311	7.91e-41
	Phatr3_J47406	-1.09591	4.28e-16			Phatr3_J44729	1.47211	2.48e-30
	Phatr3_J40874	-1.09589	1.26e-05			Phatr3_EG02284	1.47043	3.87e-13
	Phatr3_J20318	-1.09544	5.92e-35			Phatr3_J9235	1.46782	2.56e-24
	Phatr3_J44488	-1.09396	5.73e-08			Phatr3_EG02617	1.46643	6.82e-16
	Phatr3_EG02656	-1.0938	1.42e-28			EPrPhatr3G00000013111	1.46639	0.002316
	Phatr3_J47176	-1.09359	1.84e-22			Phatr3_J10437	1.46629	2.47e-26
	Phatr3_J13855	-1.0931	7.21e-18			Phatr3_J43825	1.46519	2.05e-17
	Phatr3_EG02592	-1.09243	3.5e-22			Phatr3_J43490	1.46516	3.02e-11
	Phatr3_J46945	-1.09102	6.65e-21			Phatr3_Jdraft1731	1.46393	2.92e-54
	Phatr3_J33480	-1.09063	3.17e-18			Phatr3_J2217	1.46324	2.5e-34
	Phatr3_J38881	-1.08971	2.26e-22			Phatr3_EG02369	1.46309	1.89e-63
	Phatr3_EG02121	-1.0892	1.47e-17			Phatr3_J48700	1.4629	4.17e-35
	Phatr3_J48752	-1.08909	8.65e-10			Phatr3_J45392	1.46274	3.9e-41
	Phatr3_J42546	-1.08855	6.55e-31			Phatr3_J43336	1.46225	1.77e-76
	Phatr3_J47408	-1.08853	1.4e-10			Phatr3_J47917	1.46204	1.95e-72
	Phatr3_J43770	-1.08823	1.02e-40			Phatr3_J44031	1.4602	2.71e-18
	Phatr3_J49372	-1.08815	5.71e-13			Phatr3_Jdraft1730	1.45993	4.4e-12
	Phatr3_J43773	-1.08741	5.26e-40			Phatr3_J45143	1.45649	2.08e-07
	Phatr3_J38475	-1.08732	3.19e-14			Phatr3_J49608	1.45627	1.1e-72
	Phatr3_J47959	-1.08629	4.96e-15			Phatr3_J25856	1.45603	3.62e-14
	Phatr3_J43528	-1.0859	1.01e-23			Phatr3_J48943	1.45487	1.85e-07
	Phatr3_J34010	-1.08496	7.6e-26			Phatr3_Jdraft1284	1.45459	9.38e-42
	Phatr3_J44423	-1.0835	1.49e-08			Phatr3_J47795	1.45457	2.9e-111
	Phatr3_J4286	-1.08313	4.45e-14			Phatr3_J40147	1.45398	1.55e-09
	Phatr3_J42742	-1.08306	1.65e-12			Phatr3_J49500	1.4539	5.77e-43
	Phatr3_EG01488	-1.08289	1.85e-06			Phatr3_EG01110	1.45332	0.001933
	Phatr3_J49400	-1.0825	3.06e-37			Phatr3_J49282	1.45217	4.48e-11
	Phatr3_J45498	-1.08239	2.34e-17			Phatr3_EG00782	1.45112	1.19e-95
	Phatr3_J49682	-1.08236	6.51e-08			Phatr3_J39217	1.45063	8e-08
	Phatr3_J14996	-1.08224	6.38e-22			Phatr3_J28874	1.45015	1.83e-11
	Phatr3_J46852	-1.08155	1.04e-16			Phatr3_J43441	1.44586	1.93e-15
	Phatr3_J50442	-1.08154	9.7e-11			Phatr3_J31442	1.44576	1.41e-10
	Phatr3_J10821	-1.07928	3.91e-51			Phatr3_J44406	1.44513	1.52e-19
	Phatr3_J38410	-1.07928	0.001596			Phatr3_J52260	1.44468	5.28e-67
	Phatr3_J35749	-1.07926	3.61e-19			Phatr3_J24019	1.44444	4.33e-98
	Phatr3_J36359	-1.07924	8.75e-10			Phatr3_EG00766	1.44377	5.74e-32
	Phatr3_J37765	-1.07923	1.56e-07			Phatr3_J54330	1.44344	1.01e-56
	Phatr3_J11281	-1.07878	1.88e-08			Phatr3_J43897	1.44136	8.71e-35
	Phatr3_J49564	-1.07865	3.44e-12			Phatr3_EG02578	1.44063	4.93e-16
	Phatr3_J34514	-1.07813	2.4e-12			Phatr3_J13230	1.44053	6.23e-12
	Phatr3_J15565	-1.07734	1.33e-10			Phatr3_J11160	1.43945	5.71e-16
	Phatr3_J44320	-1.07714	1.46e-21			Phatr3_EG01588	1.43923	2.57e-50
	Phatr3_J45894	-1.07664	9.7e-12			Phatr3_J44174	1.4377	3.18e-29
	Phatr3_J36620	-1.07647	1.08e-10			Phatr3_J46537	1.43572	2.82e-20
	Phatr3_J44369	-1.07517	2.28e-16			Phatr3_EG02128	1.4357	1e-112
	Phatr3_J42608	-1.0751	1.81e-05			Phatr3_J43279	1.43535	2.28e-13
	Phatr3_EG00096	-1.07498	3.06e-21			Phatr3_EG02330	1.43481	3.31e-08
	Phatr3_J51933	-1.07461	5.18e-15			Phatr3_EG02335	1.43316	1.01e-42
	Phatr3_J51026	-1.07383	5.38e-36			Phatr3_J43311	1.43275	1.12e-11
	Phatr3_EG01641	-1.07375	1.68e-20			Phatr3_J44108	1.4322	1.21e-09
	Phatr3_J12820	-1.0731	3.66e-47			Phatr3_J49720	1.42707	6.91e-37
	Phatr3_J34337	-1.07197	1.66e-07			Phatr3_J46763	1.42622	7.35e-10
	Phatr3_J49194	-1.07179	0.001129			Phatr3_J46306	1.4261	3.74e-21
	Phatr3_J39133	-1.07156	2.73e-05			Phatr3_EG02390	1.42436	1.8e-115
	Phatr3_J36633	-1.07039	2.82e-06			Phatr3_J48813	1.42399	1.07e-06
	Phatr3_EG01519	-1.06994	1.78e-21			Phatr3_J8282	1.42356	0.001025
	Phatr3_J43168	-1.06975	0.000317			Phatr3_J12925	1.4227	1.1e-08
	Phatr3_J19552	-1.0696	5.26e-45			Phatr3_J44421	1.42261	2.07e-72
	Phatr3_EG01416	-1.06943	2.25e-09			Phatr3_J7778	1.42212	8.69e-07
	Phatr3_J48178	-1.06834	4.39e-18			Phatr3_EG02122	1.42203	1.33e-06
	Phatr3_J43429	-1.06753	1.08e-12			Phatr3_J47758	1.42109	1.28e-09
	Phatr3_J55057	-1.0675	3.64e-06			Phatr3_J37371	1.41982	1.44e-14
	Phatr3_EG01986	-1.0646	9.4e-05			Phatr3_J47119	1.41929	0.002178
	Phatr3_J44044	-1.0626	9.03e-25			Phatr3_J44816	1.41927	1.59e-59
	Phatr3_J38049	-1.06171	2.47e-05			Phatr3_EG02225	1.41808	4.09e-60
	Phatr3_J52223	-1.06164	1.56e-09			Phatr3_J49420	1.41788	1.17e-09
	Phatr3_J27696	-1.06143	3.91e-22			Phatr3_J48451	1.41744	1.6e-101
	Phatr3_J39554	-1.06042	0.000946			Phatr3_J37058	1.41677	2.45e-15
	Phatr3_J46618	-1.06004	1.53e-25			Phatr3_J1143	1.41622	2.68e-06
	Phatr3_J43684	-1.05985	4.99e-19			Phatr3_J231	1.41563	3e-56
	Phatr3_J44427	-1.05917	2.3e-31			Phatr3_EG01389	1.41475	1.86e-20
	Phatr3_EG01788	-1.05916	5.73e-11			Phatr3_J49989	1.41313	2.92e-35
	Phatr3_J54478	-1.05895	0.000415			Phatr3_J47709	1.41307	1.61e-40
	Phatr3_J46282	-1.05874	1.84e-52			Phatr3_J43745	1.41056	5.85e-36
	Phatr3_J40382	-1.05874	6.5e-38			Phatr3_J14054	1.40991	1.07e-12
	Phatr3_J38865	-1.05869	0.001441			Phatr3_J10293	1.40886	6.94e-24
	Phatr3_J27082	-1.05812	4.13e-34			Phatr3_EG02142	1.40775	0.003771
	Phatr3_Jdraft1329	-1.05776	6.86e-10			Phatr3_J43641	1.40771	4.82e-16
	Phatr3_J32173	-1.0571	1.74e-33			Phatr3_J52444	1.40645	1.15e-16
	Phatr3_J38916	-1.05646	6.29e-16			Phatr3_J21664	1.40623	7.52e-84
	Phatr3_J50287	-1.05612	9.91e-05			Phatr3_J45164	1.40561	6.46e-17
	Phatr3_J32178	-1.05533	2.44e-21			Phatr3_J45791	1.4055	1.59e-28
	Phatr3_EG02646	-1.05501	1.04e-13			Phatr3_J15863	1.40545	2.98e-66
	Phatr3_J49494	-1.0542	1.94e-17			Phatr3_EG00873	1.40537	3.73e-10
	Phatr3_EG01542	-1.05356	1.15e-15			Phatr3_J46043	1.40518	4.78e-19
	Phatr3_J44922	-1.05311	1.55e-21			Phatr3_J50513	1.40444	3.88e-17
	Phatr3_EG02365	-1.05224	2.7e-06			Phatr3_Jdraft1724	1.40407	3.97e-07
	Phatr3_J38702	-1.05179	1.06e-06			Phatr3_EG01895	1.40401	2.26e-40
	Phatr3_J13706	-1.0517	3.21e-40			Phatr3_J43450	1.40295	6.35e-41
	Phatr3_J50098	-1.05165	3.05e-32			Phatr3_J38015	1.40198	7.75e-21
	Phatr3_J46865	-1.0508	1.72e-15			Phatr3_J51232	1.40176	1.04e-31
	Phatr3_J32784	-1.05031	2.3e-06			Phatr3_J45629	1.4013	2.5e-108
	Phatr3_J40368	-1.05013	1.04e-28			Phatr3_J44307	1.40004	3.26e-09
	Phatr3_J40238	-1.04953	9.85e-20			Phatr3_J12887	1.3991	1.78e-12
	Phatr3_EG01455	-1.04951	9.19e-13			Phatr3_J33664	1.3986	7.81e-25
	Phatr3_J47361	-1.0494	1.82e-23			Phatr3_J21548	1.39831	5.9e-43
	Phatr3_J8538	-1.04933	3.32e-07			Phatr3_J32883	1.39751	3.35e-37
	Phatr3_J37891	-1.04917	6.17e-06			Phatr3_J1199	1.39716	5.77e-29
	Phatr3_EG02038	-1.04885	3.07e-18			Phatr3_J39107	1.39646	0.005253
	Phatr3_Jdraft1390	-1.04866	3.55e-10			Phatr3_J9462	1.39597	2.51e-27
	Phatr3_J38271	-1.04821	7.69e-05			Phatr3_J11403	1.3951	2.96e-49
	Phatr3_J48059	-1.04659	6.14e-11			Phatr3_EG02320	1.39501	8.31e-45
	Phatr3_J12161	-1.04604	6.17e-16			Phatr3_J47017	1.39498	2.67e-62
	Phatr3_J43443	-1.04523	1.15e-35			Phatr3_J18826	1.39429	5.66e-12
	Phatr3_J50964	-1.04513	2.63e-06			Phatr3_J44487	1.39357	2.39e-12
	Phatr3_J54589	-1.04479	2.79e-31			Phatr3_J33524	1.39298	3.64e-28
	Phatr3_J14899	-1.04433	1.87e-18			Phatr3_Jdraft1400	1.39226	4.54e-45
	Phatr3_EG02460	-1.04404	4.23e-16			Phatr3_J18303	1.392	9.68e-11
	Phatr3_J46062	-1.04398	9.15e-22			Phatr3_J47896	1.39143	6.5e-110
	Phatr3_EG00820	-1.04308	4.98e-15			Phatr3_J13322	1.39101	5.16e-08
	Phatr3_J50593	-1.04273	6.92e-13			Phatr3_J13057	1.39089	6.15e-62
	Phatr3_J33493	-1.04246	4.03e-15			Phatr3_J49899	1.39057	0.001326
	Phatr3_J48613	-1.04137	3.76e-24			Phatr3_EG02669	1.39047	4.56e-81
	Phatr3_J48110	-1.04123	7.37e-09			Phatr3_J34415	1.38999	8.47e-06
	Phatr3_J45973	-1.04068	2.63e-07			Phatr3_EG02243	1.38861	1.49e-16
	Phatr3_J9040	-1.04057	1.99e-14			Phatr3_EG02249	1.38759	2.69e-77
	Phatr3_J20608	-1.03944	2.22e-13			Phatr3_J36514	1.38758	5.41e-07
	Phatr3_J35670	-1.03908	2.95e-17			Phatr3_J6554	1.38743	8.49e-24
	Phatr3_EG01364	-1.03781	2.12e-12			Phatr3_J50630	1.38582	4.95e-26
	Phatr3_J48411	-1.03707	1.2e-34			Phatr3_J48223	1.38581	9.22e-10
	Phatr3_J35386	-1.0367	3.33e-12			Phatr3_J47806	1.38577	1.86e-06
	Phatr3_EG02112	-1.03603	1.32e-17			Phatr3_J48895	1.38477	4.17e-48
	Phatr3_Jdraft561	-1.03593	3.44e-19			Phatr3_J43026	1.38426	3.58e-50
	Phatr3_J41969	-1.03534	4.97e-30			Phatr3_J46122	1.38426	1.29e-66
	Phatr3_J1884	-1.03529	1.07e-05			Phatr3_J15968	1.38393	2.18e-63
	Phatr3_J36903	-1.03527	2.57e-10			Phatr3_J43225	1.38354	1.3e-32
	Phatr3_J44626	-1.03496	1.94e-13			Phatr3_J31571	1.38339	3.05e-12
	Phatr3_EG00633	-1.03488	4.24e-10			Phatr3_EG01005	1.38333	9.65e-34
	Phatr3_EG02180	-1.03483	1.15e-07			Phatr3_J44912	1.38118	1.47e-09
	Phatr3_J50252	-1.03479	0.001613			Phatr3_J49657	1.38067	1.7e-114
	Phatr3_J48697	-1.03342	0.001101			Phatr3_J45721	1.38043	0.000377
	Phatr3_J20066	-1.03329	4.77e-14			Phatr3_EG00784	1.37869	5.09e-06
	Phatr3_EG02354	-1.03197	0.00103			Phatr3_J34275	1.37781	3.19e-11
	Phatr3_EG00956	-1.03182	2.94e-07			Phatr3_J49743	1.37712	3.11e-43
	Phatr3_J48263	-1.03058	3.8e-06			Phatr3_EG01665	1.37643	9.4e-45
	Phatr3_EG02491	-1.03055	1.08e-11			Phatr3_EG00571	1.37552	4.49e-28
	Phatr3_J50056	-1.03055	4.32e-08			Phatr3_J24775	1.37543	2.91e-83
	Phatr3_J38866	-1.03019	3.8e-10			Phatr3_J55067	1.37536	8.52e-22
	Phatr3_J50120	-1.02959	3.21e-26			Phatr3_J45659	1.37535	5.13e-91
	Phatr3_EG00140	-1.0285	3.72e-14			Phatr3_J47297	1.37305	2.7e-12
	Phatr3_J46998	-1.02832	6.19e-11			Phatr3_J48596	1.37265	6.38e-47
	Phatr3_J47901	-1.02811	3.55e-35			Phatr3_J48778	1.37236	1.43e-10
	Phatr3_EG02349	-1.02796	5.95e-32			Phatr3_J46501	1.37055	5.31e-12
	Phatr3_J17885	-1.02758	9.9e-13			Phatr3_J14380	1.36991	2.52e-28
	Phatr3_J46064	-1.02691	9.24e-19			Phatr3_J47724	1.36987	1.64e-15
	Phatr3_J10073	-1.02687	1.14e-32			Phatr3_J43975	1.36917	2.57e-30
	Phatr3_EG02062	-1.02684	0.000173			Phatr3_J49913	1.36871	3.42e-27
	Phatr3_EG00345	-1.02558	5.14e-14			Phatr3_J49265	1.36863	1.21e-50
	Phatr3_J32572	-1.02385	3.6e-11			Phatr3_EG02184	1.36783	1.58e-40
	Phatr3_Jdraft1519	-1.02385	1.32e-09			Phatr3_J40550	1.36743	2.37e-08
	Phatr3_J52094	-1.02325	9.88e-11			Phatr3_J16262	1.36735	2.14e-17
	Phatr3_J40461	-1.02254	9.96e-09			Phatr3_J46011	1.36733	2.02e-29
	Phatr3_J50221	-1.02217	9.91e-07			Phatr3_J49652	1.36512	5.78e-30
	Phatr3_EG01570	-1.02196	4e-36			Phatr3_J14374	1.36484	7e-111
	Phatr3_J12238	-1.0212	1.31e-37			Phatr3_J43826	1.36347	2.09e-32
	Phatr3_J50293	-1.02026	2.48e-15			Phatr3_EG00922	1.36347	0.000599
	Phatr3_J55206	-1.0194	5.45e-07			Phatr3_EG00332	1.36339	5.35e-17
	Phatr3_J51412	-1.01936	2.57e-06			Phatr3_J45155	1.36244	1.74e-85
	Phatr3_J45297	-1.01919	5.35e-32			Phatr3_J50431	1.36196	1.91e-32
	Phatr3_J21922	-1.01883	1.01e-14			Phatr3_J44803	1.36169	7.81e-10
	Phatr3_J41243	-1.01847	5.36e-07			Phatr3_EG00643	1.36114	1.72e-10
	Phatr3_EG01393	-1.01835	6.2e-06			Phatr3_J50310	1.35973	4.52e-95
	Phatr3_J49635	-1.01823	1.44e-11			Phatr3_J36578	1.35938	1.9e-11
	Phatr3_J47099	-1.01772	7.56e-57			Phatr3_EG01708	1.35909	3.31e-81
	Phatr3_EG02317	-1.0176	3.34e-20			Phatr3_J44779	1.35836	2.87e-53
	Phatr3_EG02615	-1.01655	2.99e-18			Phatr3_J43594	1.35802	9.06e-27
	Phatr3_J43750	-1.01616	4.21e-16			Phatr3_J32597	1.35546	8.83e-39
	Phatr3_J37466	-1.01555	0.004513			Phatr3_J25506	1.35544	5.41e-57
	Phatr3_J18246	-1.01532	4.25e-15			Phatr3_EG00157	1.35471	2.78e-33
	Phatr3_J34815	-1.01455	1.55e-20			Phatr3_J47927	1.35424	6.32e-16
	Phatr3_J34978	-1.01408	1.11e-35			Phatr3_J27246	1.35252	1.02e-48
	Phatr3_J46833	-1.01308	2.61e-15			Phatr3_J21228.t1	1.35173	1.27e-06
	Phatr3_J33853	-1.01295	8.79e-10			Phatr3_J49815	1.3495	1.05e-18
	Phatr3_J28234	-1.01221	4.37e-17			Phatr3_J47000	1.34714	3.9e-26
	Phatr3_J33060	-1.01208	4.86e-41			Phatr3_J48333	1.34701	1.48e-07
	Phatr3_J11319	-1.01205	0.004305			Phatr3_J40254	1.34623	6.96e-08
	Phatr3_J44401	-1.01097	1.92e-10			Phatr3_J40101	1.34439	1.32e-16
	Phatr3_EG02297	-1.01065	1.06e-33			Phatr3_J4129	1.34438	1.97e-24
	Phatr3_J45898	-1.00997	3.49e-38			Phatr3_J32772	1.34386	3.1e-12
	Phatr3_J35267	-1.00964	1.44e-16			Phatr3_EG00701	1.34319	6.62e-40
	Phatr3_J31617	-1.00938	1.3e-13			Phatr3_J16870	1.3431	8.14e-08
	Phatr3_J50583	-1.00909	4.96e-15			Phatr3_J55097	1.34196	0.000197
	Phatr3_J39221	-1.00812	3.55e-05			Phatr3_EG02664	1.34143	2.27e-27
	Phatr3_J44437	-1.00729	3.76e-18			Phatr3_J47826	1.34049	7.51e-22
	Phatr3_J37585	-1.00726	8.39e-07			Phatr3_J45438	1.33682	7.83e-08
	Phatr3_J44529	-1.00712	6.63e-19			Phatr3_J49326	1.33617	5.14e-31
	Phatr3_J13119	-1.00531	0.000133			Phatr3_J10659	1.3357	2.78e-71
	Phatr3_J9987	-1.00484	2.78e-23			Phatr3_J42614	1.33562	1.64e-24
	Phatr3_J47235	-1.00444	2.72e-38			Phatr3_J10499	1.33558	1.33e-40
	Phatr3_J33218	-1.00407	1.18e-07			Phatr3_J32836	1.33538	7.52e-48
	Phatr3_J34244	-1.00374	5.24e-06			Phatr3_J7780	1.33455	1.02e-55
	Phatr3_EG00369	-1.00367	1.01e-42			Phatr3_J48153	1.33317	9.54e-24
	Phatr3_J49776	-1.00289	2.52e-18			Phatr3_EG02146	1.33262	2.34e-67
	Phatr3_EG00563	-1.00278	1e-11			Phatr3_EG01120	1.33241	4.8e-18
	Phatr3_J42638	-1.00143	2.18e-40			Phatr3_J20857	1.3322	2.4e-17
	Phatr3_J51570	-1.00007	2.31e-25			Phatr3_EG00754	1.33157	1.38e-20
						Phatr3_J49601	1.33023	8.89e-31
						Phatr3_J9321	1.32953	6.5e-48
						Phatr3_J1241	1.32817	6.1e-43
						Phatr3_J10988	1.32605	5.53e-20
						Phatr3_EG01687	1.32463	1.41e-60
						Phatr3_J44836	1.32423	8.17e-06
						Phatr3_J47817	1.32331	5.84e-25
						Phatr3_J46110	1.32193	5.99e-60
						Phatr3_J5904	1.3216	3.83e-13
						Phatr3_J55141	1.32144	4.65e-10
						Phatr3_EG02658	1.32103	1.83e-40
						Phatr3_J52607	1.32013	3.52e-42
						Phatr3_J46420	1.31997	7.36e-09
						Phatr3_J48479	1.31925	2.48e-42
						Phatr3_EG02570	1.31911	1.77e-22
						Phatr3_J13757	1.3184	3.48e-05
						Phatr3_J49924	1.31814	4.58e-07
						Phatr3_J15083	1.3175	7.84e-12
						Phatr3_J45657	1.31718	7.83e-06
						Phatr3_J45954	1.31683	2.21e-29
						Phatr3_J45795	1.31467	7.07e-09
						Phatr3_J45718	1.31432	2.43e-17
						Phatr3_Jdraft1662	1.31419	1.56e-20
						Phatr3_J30807	1.3139	3.34e-22
						Phatr3_J15329	1.31378	2.27e-37
						Phatr3_J45349	1.31301	8.62e-18
						Phatr3_J50493	1.3127	9.72e-73
						Phatr3_J47710	1.31266	6.8e-10
						Phatr3_J48565	1.31259	1.88e-27
						Phatr3_J50159	1.31182	2.25e-26
						Phatr3_EG00942	1.31099	2.13e-25
						Phatr3_J50353	1.31043	1.96e-08
						Phatr3_J43364	1.31021	1.77e-16
						Phatr3_J40779	1.30889	2.49e-80
						Phatr3_J45247	1.30877	1.5e-40
						Phatr3_Jdraft1453	1.30839	1.66e-21
						Phatr3_EG00655	1.30796	2.15e-59
						Phatr3_J43454	1.30708	1.29e-43
						Phatr3_EG02211	1.3068	8.59e-24
						Phatr3_J10409	1.30357	8.04e-47
						Phatr3_J33077	1.30346	4.09e-29
						Phatr3_J46278	1.30197	4.48e-39
						Phatr3_J32554	1.30087	4.27e-30
						Phatr3_J42944	1.30033	3.05e-72
						Phatr3_J981	1.29905	9.7e-23
						Phatr3_Jdraft1233	1.2984	2.86e-10
						Phatr3_J45099	1.29665	8.13e-23
						Phatr3_J44762	1.29633	7.82e-14
						Phatr3_J12431	1.29471	7.92e-12
						Phatr3_J49898	1.29453	3.23e-09
						Phatr3_J43315	1.29417	5.97e-13
						Phatr3_J50589	1.29327	5.88e-07
						Phatr3_J27905	1.29324	6.25e-12
						Phatr3_J35296	1.29258	2.77e-45
						Phatr3_J46304	1.29232	1.1e-08
						Phatr3_Jdraft1869	1.2909	9.69e-14
						Phatr3_J45596	1.29087	1.96e-24
						Phatr3_J43821	1.29052	2.3e-17
						Phatr3_J45807	1.29042	8.78e-09
						Phatr3_J43121	1.28996	7.02e-10
						Phatr3_J11943	1.28833	2.93e-22
						Phatr3_EG01113	1.28716	1.7e-44
						Phatr3_J43877	1.28634	5.97e-30
						Phatr3_J45348	1.28536	5.25e-39
						Phatr3_J44278	1.28534	1.15e-58
						Phatr3_J43115	1.2851	2.49e-43
						Phatr3_J35958	1.28344	2.01e-32
						Phatr3_J36956	1.28343	2.01e-06
						Phatr3_EG02503	1.2832	2.11e-19
						Phatr3_J52678	1.28313	9.98e-22
						Phatr3_J34493	1.28304	2.18e-10
						Phatr3_J47084	1.28293	3.69e-15
						Phatr3_J50586	1.28104	4.14e-10
						Phatr3_J44747	1.28041	8.07e-26
						Phatr3_J50465	1.28011	2.79e-83
						Phatr3_J44752	1.28003	2.08e-17
						Phatr3_EG01949	1.27847	0.00948
						Phatr3_J47011	1.27815	2.13e-81
						Phatr3_J49478	1.27769	1.52e-70
						Phatr3_J42740	1.27689	4.73e-81
						Phatr3_J10362	1.2766	1.32e-20
						Phatr3_J49097	1.27613	5.89e-25
						Phatr3_J7755	1.27584	2.96e-06
						Phatr3_J45931	1.27539	1.38e-09
						Phatr3_J48093	1.27508	1.13e-48
						Phatr3_J19901	1.27478	2.01e-14
						Phatr3_J3311	1.27437	4.54e-44
						Phatr3_J54612	1.27282	5.34e-31
						Phatr3_J36846	1.27275	1.2e-14
						Phatr3_J9828	1.27214	2.93e-13
						Phatr3_J40603	1.27142	0.005073
						Phatr3_J10356	1.26924	3.03e-88
						Phatr3_J46527	1.26905	4.8e-17
						Phatr3_J49919	1.26882	1.27e-24
						Phatr3_EG00899	1.26796	4.09e-12
						Phatr3_J16490	1.2672	1.27e-37
						Phatr3_J43013	1.2669	1.02e-49
						Phatr3_J46563	1.26682	2.83e-25
						Phatr3_J9639	1.26675	5.2e-55
						Phatr3_J43744	1.26561	9.81e-09
						Phatr3_J21982	1.26528	2.55e-45
						Phatr3_EG01494	1.26288	7.3e-59
						Phatr3_EG02334	1.26275	1.53e-25
						Phatr3_J44900	1.26268	1.33e-05
						Phatr3_Jdraft1463	1.26249	3.61e-07
						Phatr3_EG00760	1.26245	5.29e-16
						Phatr3_EG02353	1.26191	6.69e-59
						Phatr3_J20948	1.26072	3.46e-70
						Phatr3_J31584	1.26016	1.32e-30
						Phatr3_J44851	1.25797	0.000127
						Phatr3_J32710	1.2571	4.68e-15
						Phatr3_J44931	1.25686	1.98e-09
						Phatr3_J50132	1.2557	2.06e-14
						Phatr3_J49606	1.2545	1.09e-19
						Phatr3_J43223	1.25365	2.27e-21
						Phatr3_J50184	1.25358	1.49e-24
						Phatr3_J37109	1.25138	2.01e-21
						Phatr3_J15032	1.25131	7.6e-21
						Phatr3_J47815	1.25045	4.28e-49
						Phatr3_J48237	1.24894	1.1e-16
[truncated: 470 more rows]
