# Supplementary material for: GPCR Genes as Activators of Surface Colonization Pathways in a Model Marine Diatom
Source: iScience. 2020 Jul 30;23(8):101424. doi: 10.1016/j.isci.2020.101424 (PMC7452957; doi:10.1016/j.isci.2020.101424)
Supplement: Table S2. Upregulation of 61 Signaling Genes in Solid WT, Related to Figure 2 [file mmc3.xlsx]

## Sheet: Table S2
Table S2 Upregulation of 61 signaling genes in solid WT, related to Figure 2.	Gene ID	Notes	Log2(fold change)	Fold change
	Phatr3_J12431
	Phatr3_J51511
	Phatr3_J43023
	Phatr3_J24978
	Phatr3_J31133
	Phatr3_EG02521
	Phatr3_J36142
	Phatr3_J48390
	Phatr3_J44239
	Phatr3_J55230
	Phatr3_J43913
	Phatr3_J43401
	Phatr3_J50303
	Phatr3_J54019
	Phatr3_J26387
	Phatr3_J22525
	Phatr3_J10677
	Phatr3_J52468
	Phatr3_J36821
	Phatr3_J5651
	Phatr3_J54091
	Phatr3_J45764
	Phatr3_J54505
	Phatr3_J22064
	Phatr3_J44806
	Phatr3_EG02516
	Phatr3_J30282
	Phatr3_J51040
	Phatr3_J32747
	Phatr3_J23598
	Phatr3_J44474
	Phatr3_EG02512
	Phatr3_J46684
	Phatr3_J14202
	Phatr3_J22677
	Phatr3_J10378
	Phatr3_J41807
	Phatr3_Jdraft1740	GPCR2	1.52
	Phatr3_J44131	GPCR3	2.05	4.14106
	Phatr3_Jdraft1756	GPCR1A	5.62	49.18
	Phatr3_J54411	GPCR1B	2.56	5.89708
	Phatr3_J44133	GPCR4	2.35	5.09824
	Phatr3_J47068	GPCR	2.2
	Phatr3_J49346	GPCR	1.99
	Phatr3_J16870
	Phatr3_EG01955
	Phatr3_J55209
	Phatr3_J44708
	Phatr3_J20948
	Phatr3_J12877
	Phatr3_J2097
	Phatr3_J40325
	Phatr3_J51931
	Phatr3_J24019
	Phatr3_J13057
	Phatr3_J54591
	Phatr3_J54143
	Phatr3_EG02623
	Phatr3_J35620	GPCR	3.56
	Phatr3_J41645
	Phatr3_Jdraft1000
