# Supplementary material for: GPCR Genes as Activators of Surface Colonization Pathways in a Model Marine Diatom
Source: iScience. 2020 Jul 30;23(8):101424. doi: 10.1016/j.isci.2020.101424 (PMC7452957; doi:10.1016/j.isci.2020.101424)
Supplement: Table S3. Measurements of Cell Size in Different Diatom Samples, Related to Figure 3 [file mmc4.xlsx]

## Sheet: Table S3
Table S3 Measurements of cell size in different diatom samples, related to Figure 3.
	Cell size (µm)
	WT	Transformants	Solid WT
	5.8	6.3	6.2
	5.2	6.8	6.1
	4.8	6.8	6.6
	4.7	6.6	6.5
Average size	5.125	6.625	6.35
Standard error (SE)	0.249583	0.118145	0.119024
p-value	0.00161424		0.152161
