# Supplementary material for: GPCR Genes as Activators of Surface Colonization Pathways in a Model Marine Diatom
Source: iScience. 2020 Jul 30;23(8):101424. doi: 10.1016/j.isci.2020.101424 (PMC7452957; doi:10.1016/j.isci.2020.101424)
Supplement: Table S4. Up- and Down-regulated Genes in Transformants when Compared with Liquid WT, Related to Figure 4 [file mmc5.xlsx]

## Sheet: Table S4
Table S4 Up-regulated and down-regulated genes in transformants in comparison with liquid WT, related to Figure 4.
Up-regulated DEGs (1568 genes)							Down-regulated DEGs (1739 genes)
Gene ID	Log2(fold change)	FDR	Notes		Fold change	SEM	Gene ID	Log2(fold change)	FDR
Phatr3_EG02364	1.00082	0.00125427					Phatr3_J11423	-9.58277	4.723e-29
Phatr3_J37253	1.0009	3.4e-09					Phatr3_J49297	-7.67915	1.34815e-80
Phatr3_J45073	1.0011	6.15e-14					Phatr3_J21122	-5.46545	3.41926e-58
Phatr3_J48498	1.00125	0.000109769					Phatr3_Jdraft1540	-5.37113	6.56426e-16
Phatr3_J47619	1.00148	0.00196584					Phatr3_J43175	-5.20789	2.32502e-199
Phatr3_EG02107	1.00205	5.36e-07					Phatr3_EG00151	-5.07089	0.000329906
Phatr3_J15730	1.0033	2.29e-10					Phatr3_EG02495	-4.6564	1.85181e-165
Phatr3_EG01425	1.00364	5.1e-05					Phatr3_EG01702	-4.55865	5.93419e-100
Phatr3_J36093	1.00399	3.1e-14					Phatr3_J49082	-4.49735	6.25127e-14
Phatr3_J46645	1.00417	7.15e-22					Phatr3_J52139	-4.42261	5.47345e-06
Phatr3_EG01365	1.00418	2.83e-08					Phatr3_J31429	-4.40517	8.35658e-06
Phatr3_J22774	1.00434	2.43e-17					Phatr3_J50340	-4.39989	0.00300919
Phatr3_Jdraft1748	1.00453	2.77e-10					Phatr3_J6066	-4.39382	5.3365e-18
Phatr3_J10659	1.00484	9.62e-10					Phatr3_EG00453	-4.38702	7.73845e-06
Phatr3_J45029	1.00667	1.63e-12					Phatr3_Jdraft1251	-4.3162	0.0121548
Phatr3_J50701	1.00675	3.22e-15					Phatr3_Jdraft1572	-4.24764	3.86106e-56
Phatr3_J11288	1.00716	0.000182339					Phatr3_J49200	-4.23025	9.40532e-117
Phatr3_EG02284	1.00724	2.1e-16					Phatr3_J44925	-4.18787	1.06338e-17
Phatr3_J50169	1.0078	8.67e-11					Phatr3_J26896	-4.17348	1.7581e-29
Phatr3_J50269	1.00785	7.24e-10					Phatr3_J47667	-4.16205	0
Phatr3_J47094	1.00799	3.42e-05					Phatr3_J20787	-4.15109	1.20297e-59
Phatr3_J48329	1.00808	0.00182513					Phatr3_EG01524	-4.1394	1.9651e-39
Phatr3_J10100	1.00829	4.95e-23					Phatr3_EG01267	-4.07161	0.0293055
Phatr3_EG00759	1.00875	1.24e-26					Phatr3_J34971	-4.04875	3.55273e-15
Phatr3_J50431	1.00954	7.34e-06					Phatr3_J39237	-3.99738	9.01116e-12
Phatr3_J43349	1.00982	2.85e-06					Phatr3_J16481	-3.98316	2.47751e-231
Phatr3_J47198	1.00993	1.5e-05					Phatr3_J21147	-3.95249	4.67753e-15
Phatr3_J47725	1.01032	4.31e-06					Phatr3_J46513	-3.90925	2.67257e-41
Phatr3_J43575	1.0107	3.47e-07					Phatr3_EG00664	-3.89019	1.2925e-13
Phatr3_J47870	1.01097	7.58e-11					Phatr3_J29157	-3.87919	0.00676232
Phatr3_Jdraft1770	1.01104	1.29e-12					Phatr3_EG01112	-3.83035	0.0158926
Phatr3_J16870	1.01118	1.08e-19					Phatr3_J7208	-3.77831	4.05931e-17
Phatr3_J46448	1.01271	1.22e-14					Phatr3_J49590	-3.76058	0.000625274
Phatr3_J47226	1.01313	6.91e-15					Phatr3_EG01717	-3.74849	5.20336e-06
Phatr3_J42495	1.0146	3.02e-09					Phatr3_J38049	-3.73614	1.13173e-30
Phatr3_J25506	1.01555	2.11e-07					Phatr3_J49678	-3.71581	2.24989e-76
Phatr3_J37509	1.01594	1.56e-08					Phatr3_EG01299	-3.62286	0.000141265
Phatr3_J42570	1.01594	1.17e-11					Phatr3_J49833	-3.61513	3.0848e-27
Phatr3_J37111	1.01599	0.00163351					Phatr3_J49101	-3.60699	1.03643e-13
Phatr3_J14627	1.01607	0.00651281					Phatr3_EG00540	-3.60287	0.0265705
Phatr3_J32803	1.01628	9.1e-15					Phatr3_J44688	-3.56929	1.87757e-05
Phatr3_J47069	1.01717	1.53e-07					Phatr3_J50139	-3.56615	1.37568e-08
Phatr3_J50059	1.01741	2.15e-18					Phatr3_J29633	-3.54678	1.06485e-37
Phatr3_J54378	1.01807	8.18e-13					Phatr3_J41518	-3.51434	1.78365e-07
Phatr3_J45503	1.01828	5.03e-08					Phatr3_EG00791	-3.51429	0.031784
Phatr3_J20460	1.01876	1.13e-10					Phatr3_J34859	-3.49849	1.5912e-13
Phatr3_J47495	1.01929	0.000176451					Phatr3_J29660	-3.48403	4.17783e-12
Phatr3_J44074	1.01967	4.38e-14					Phatr3_J36719	-3.46934	1.53345e-08
Phatr3_J35603	1.01976	1.24e-08					Phatr3_J15016	-3.46116	8.67265e-07
Phatr3_J32848	1.02046	0.0160399					Phatr3_J38009	-3.45009	1.2644e-07
Phatr3_EG02095	1.02063	4.22e-14					Phatr3_J49591	-3.43707	2.5105e-09
Phatr3_J12752	1.02074	7.47e-06					Phatr3_EG01107	-3.4352	1.11925e-07
Phatr3_J33610	1.02182	1.08e-06					Phatr3_J49190	-3.42884	1.71479e-07
Phatr3_J36892	1.02188	5.59e-09					Phatr3_J47106	-3.39952	0.0408252
Phatr3_J16861	1.02201	8.58e-06					Phatr3_J34566	-3.37706	0.0127858
Phatr3_EG02666	1.02296	4.09e-10					Phatr3_J8990	-3.36478	4.72565e-19
Phatr3_J50401	1.02302	3.65e-05					Phatr3_J35756	-3.36415	6.04192e-87
Phatr3_J54105	1.0232	1.69e-10					Phatr3_J34209	-3.33248	0.0138575
Phatr3_J38899	1.02344	1.6e-07					Phatr3_J40647	-3.3308	6.35627e-16
Phatr3_EG01690	1.0246	4.77e-14					Phatr3_J49151	-3.30134	3.63195e-186
Phatr3_J49919	1.02507	2.14e-15					Phatr3_EG01976	-3.29853	8.09964e-10
Phatr3_EG02667	1.02514	9.78e-13					Phatr3_J11823	-3.29355	0.00013291
Phatr3_J42708	1.02535	0.0127313					Phatr3_J4344	-3.29099	7.89553e-09
Phatr3_J47323	1.02561	3.38e-10					Phatr3_J18475	-3.26863	6.67176e-07
Phatr3_J42882	1.02584	0.000135335					Phatr3_J41092	-3.26712	4.11905e-05
Phatr3_J6433	1.02591	1.02e-12					Phatr3_J45034	-3.26189	1.52885e-16
Phatr3_J47079	1.02596	5.11e-18					Phatr3_EG01601	-3.23811	6.67009e-06
Phatr3_EG02188	1.02627	0.00022713					Phatr3_J39719	-3.22437	6.83003e-23
Phatr3_J38965	1.02628	2.45e-12					Phatr3_Jdraft1618	-3.2228	1.46153e-20
Phatr3_Jdraft1691	1.02683	1.54e-07					Phatr3_J34132	-3.22237	2.72787e-24
Phatr3_J46409	1.02729	5.65e-05					Phatr3_J44962	-3.20381	0.00373189
Phatr3_J5175	1.02749	1.19e-05					Phatr3_J49310	-3.19523	2.41178e-26
Phatr3_J48904	1.0275	3.67e-05					Phatr3_J27889	-3.19429	3.31198e-58
Phatr3_J47523	1.02965	9.45e-05					Phatr3_EG00362	-3.17752	7.29643e-16
Phatr3_J34431	1.02971	1.67e-05					Phatr3_J38343	-3.16334	0.00010484
Phatr3_J50356	1.03019	3.92e-12					Phatr3_J44042	-3.15299	4.40134e-26
Phatr3_J51703	1.03045	1.56e-05					Phatr3_J48674	-3.13727	9.19119e-19
Phatr3_J50362	1.03064	3.9e-05					Phatr3_J50012	-3.13013	3.27477e-24
Phatr3_J27639	1.03149	5.73e-16	RGS, regulator of G protein signaling				Phatr3_EG00995	-3.12273	6.25461e-06
Phatr3_J48415	1.03259	1.87e-18					Phatr3_J45959	-3.10329	8.83745e-98
Phatr3_J48672	1.03306	4.29e-13					Phatr3_J45111	-3.10326	9.68495e-09
Phatr3_J18404	1.03373	4.74e-14					Phatr3_J36629	-3.09981	7.23645e-17
Phatr3_J49785	1.03479	6.61e-28					Phatr3_EG00214	-3.06516	0.000269015
Phatr3_J54748	1.03491	4.38e-05					Phatr3_EG00345	-3.06311	2.4851e-86
Phatr3_J10213	1.03537	4.2e-10					Phatr3_EG00912	-3.05314	3.33331e-06
Phatr3_J49085	1.03618	7.76e-14					Phatr3_EG01686	-3.03854	1.97249e-127
Phatr3_J27326	1.03711	0.0164253					Phatr3_J26290	-3.02447	3.6767e-78
Phatr3_J44708	1.03745	4.21e-19					Phatr3_J48278	-3.01801	0.000128297
Phatr3_EG02309	1.03809	8.46e-14					Phatr3_J46204	-3.01023	2.47105e-11
Phatr3_J23399	1.03817	2.52e-25					Phatr3_J49189	-3.00799	2.51338e-43
Phatr3_J43061	1.03841	7.87e-10					Phatr3_J44000	-3.00743	5.94381e-23
Phatr3_J50493	1.03859	1.77e-17					Phatr3_J37861	-3.00682	4.09658e-45
Phatr3_J47158	1.03956	0.00161973					Phatr3_J44932	-3.00517	1.5559e-07
Phatr3_J43813	1.03987	1.71e-07					Phatr3_J48099	-2.99561	3.4649e-12
Phatr3_J30315	1.04011	7.56e-21					Phatr3_J47569	-2.9942	5.76407e-78
Phatr3_J12140	1.04032	1.2e-16					Phatr3_EG01085	-2.99385	4.74844e-09
Phatr3_J48343	1.04036	1.45e-05					Phatr3_J47053	-2.98592	4.24355e-08
Phatr3_J46282	1.04073	5.65e-08					Phatr3_EG01290	-2.97549	6.62217e-09
Phatr3_EG01377	1.04094	0.00066139					Phatr3_J22956	-2.9749	2.70403e-19
Phatr3_J30365	1.04195	1.06e-18					Phatr3_J11781	-2.96982	7.01271e-08
Phatr3_J40621	1.04282	5.09e-20					Phatr3_J45098	-2.95637	7.58346e-16
Phatr3_J18620	1.04372	1.11e-16					Phatr3_J34798	-2.94304	1.44946e-06
Phatr3_J26176	1.0439	3.89e-15					Phatr3_EG00815	-2.93501	1.87567e-06
Phatr3_J47408	1.04465	8.89e-09					Phatr3_J33421	-2.92569	8.74599e-15
Phatr3_J48464	1.04791	5.82e-09					Phatr3_EG02096	-2.92257	2.87622e-06
Phatr3_J11313	1.04795	3.86e-08					Phatr3_J45579	-2.92079	4.14851e-09
Phatr3_J49559	1.04833	4.29e-29					Phatr3_J46663	-2.92025	5.25286e-42
Phatr3_J48341	1.05043	1.9e-06					Phatr3_EG00522	-2.91813	2.92792e-14
Phatr3_J49810	1.05077	3.31e-07					Phatr3_J47902	-2.91365	2.58134e-22
Phatr3_J47702	1.05086	5.17e-08					Phatr3_J41082	-2.91336	0.0169794
Phatr3_J49392	1.05119	3.93e-10					Phatr3_EG00696	-2.91163	1.65348e-07
Phatr3_EG01125	1.05136	3.27e-10					Phatr3_EG01815	-2.89618	6.27032e-11
Phatr3_J45614	1.05194	1.74e-07					Phatr3_J40577	-2.88886	3.66189e-05
Phatr3_J708	1.05241	7.8e-11					Phatr3_J47200	-2.88305	6.40776e-08
Phatr3_J47900	1.05247	2.08e-11					Phatr3_EG00218	-2.87676	3.08934e-05
Phatr3_J50481	1.05278	5.67e-05					Phatr3_J9211	-2.86372	1.76821e-05
Phatr3_J13230	1.05437	1.22e-07					Phatr3_EG00284	-2.83381	1.28907e-05
Phatr3_J28412	1.05478	1.77e-07					Phatr3_J49229	-2.81131	3.48616e-29
Phatr3_J43936	1.05572	1.73e-05					Phatr3_J12373	-2.80821	4.75085e-17
Phatr3_J18335	1.05705	1.36e-11					Phatr3_J49974	-2.80747	8.19105e-36
Phatr3_EG00878	1.05712	3.27e-06					Phatr3_J36337	-2.79758	4.09678e-10
Phatr3_J44781	1.0577	4.25e-06					Phatr3_J45840	-2.79287	2.28612e-09
Phatr3_J54139	1.05805	1.12e-22					Phatr3_J54360	-2.78631	6.64871e-47
Phatr3_EG02668	1.0594	9.68e-12					Phatr3_J43025	-2.78551	8.87026e-08
Phatr3_EG02558	1.0594	3.02e-15					Phatr3_J44397	-2.78503	1.96227e-09
Phatr3_EG01494	1.06016	0.000994534					Phatr3_EG00352	-2.78086	4.72171e-76
Phatr3_J44012	1.06113	1.35e-16					Phatr3_J49837	-2.7794	6.2632e-09
Phatr3_J25422	1.06117	8.27e-12					Phatr3_J16843	-2.76828	3.21271e-09
Phatr3_J37371	1.0621	1.12e-08					Phatr3_J49194	-2.76252	7.41212e-12
Phatr3_J47184	1.06252	1.11e-17					Phatr3_J46917	-2.76047	5.24104e-196
Phatr3_J51630	1.06262	0.0359311					Phatr3_J10208	-2.75997	5.99861e-26
Phatr3_J15083	1.06325	3.91e-11					Phatr3_J35510	-2.75274	0.000158198
Phatr3_J42735	1.06395	2.33e-12					Phatr3_EG02241	-2.74592	2.79867e-27
Phatr3_J47230	1.0647	6.41e-15					Phatr3_Jdraft1714	-2.73175	1.51788e-83
Phatr3_EG02356	1.065	1.05e-09					Phatr3_J37466	-2.7306	4.26414e-05
Phatr3_J9634	1.06655	0.00632414					Phatr3_EG00914	-2.72714	9.54975e-32
Phatr3_J48699	1.06771	2.02e-27					Phatr3_J42838	-2.71855	9.44862e-08
Phatr3_J22325	1.06957	0.00216487					Phatr3_J49494	-2.71505	7.23235e-21
Phatr3_J48752	1.06978	0.0144249					Phatr3_J37579	-2.7111	2.28895e-20
Phatr3_J28245	1.07025	3.41e-09					Phatr3_J33705	-2.7096	2.43947e-08
Phatr3_J47231	1.07071	3.11e-24					Phatr3_J47358	-2.70909	8.45527e-14
Phatr3_J44885	1.07335	1.15e-11					Phatr3_J9007	-2.70458	3.66723e-05
Phatr3_Jdraft1568	1.0734	1.4e-08					Phatr3_J45287	-2.70415	1.0452e-45
Phatr3_EG00326	1.07396	1.84e-08					Phatr3_J49141	-2.69466	2.04415e-24
Phatr3_J12877	1.07425	1.97e-33					Phatr3_J10925	-2.69346	2.03745e-11
Phatr3_J44695	1.07483	1.49e-23					Phatr3_J42832	-2.69326	1.3113e-60
Phatr3_J44522	1.07562	0.00353218					Phatr3_EG02106	-2.68625	7.63953e-11
Phatr3_J47336	1.07598	2.09e-05					Phatr3_J49627	-2.68471	1.98403e-27
Phatr3_J33646	1.07643	0.0187069					Phatr3_J46796	-2.68414	3.65861e-156
Phatr3_J14032	1.07935	1.16e-11					Phatr3_J49142	-2.68268	9.94906e-05
Phatr3_EG00525	1.07951	3.01e-07					Phatr3_EG00042	-2.68197	2.29988e-47
Phatr3_J38270	1.08074	1.74e-15					Phatr3_J41504	-2.67322	2.37954e-24
Phatr3_J35977	1.08095	0.000416047					Phatr3_J41125	-2.67101	0.0327806
Phatr3_J47445	1.0818	6.94e-11					Phatr3_J49467	-2.66328	8.84786e-63
Phatr3_J46394	1.08196	6.78e-05					Phatr3_Jdraft1350	-2.6624	2.36375e-15
Phatr3_J39627	1.08272	1.59e-30					Phatr3_J46711	-2.65833	3.0238e-11
Phatr3_J32401	1.08366	2.02e-07					Phatr3_EG01449	-2.65563	5.10108e-103
Phatr3_Jdraft1200	1.08441	0.0214049					Phatr3_J16157	-2.6502	1.32913e-11
Phatr3_EG01499	1.08496	0.0104163					Phatr3_J46539	-2.6491	1.11326e-18
Phatr3_J37171	1.08508	2.36e-11					Phatr3_J16286	-2.64516	2.94483e-08
Phatr3_J47538	1.08791	2.95e-17					Phatr3_J48570	-2.64472	3.05875e-25
Phatr3_Jdraft116	1.08794	1.1e-08					Phatr3_J37903	-2.64137	2.58946e-12
Phatr3_J38829	1.08829	0.000125302					Phatr3_EG00956	-2.63516	6.474e-06
Phatr3_J45149	1.08859	1e-06					Phatr3_J23833	-2.63444	1.66347e-10
Phatr3_J46307	1.08959	2.45e-12					Phatr3_Jdraft1649	-2.62407	9.7321e-105
Phatr3_J47181	1.08965	0.00280201					Phatr3_J44041	-2.62168	6.4235e-68
Phatr3_Jdraft1731	1.09105	2e-22					Phatr3_J28009	-2.61955	1.07016e-07
Phatr3_J49867	1.09183	1.33e-14					Phatr3_J50251	-2.6139	1.32208e-184
Phatr3_J43097	1.09185	1.14e-17					Phatr3_J31827	-2.60626	7.70678e-20
Phatr3_J22274	1.09188	0.000921065					Phatr3_J44679	-2.60559	3.79222e-41
Phatr3_J54175	1.09452	3.56e-15					Phatr3_J45247	-2.60212	2.48935e-89
Phatr3_J8521	1.09509	4.41e-09					Phatr3_EG00195	-2.60169	8.55613e-207
Phatr3_J40588	1.09555	0.0129952					Phatr3_J37885	-2.60033	5.86153e-05
Phatr3_J19122	1.09589	9.65e-12					Phatr3_EG00183	-2.5877	0.0046741
Phatr3_J50184	1.09607	4.58e-06					Phatr3_J49571	-2.58228	1.27232e-28
Phatr3_EG02264	1.09695	6.77e-27					Phatr3_J46131	-2.5807	1.56238e-61
Phatr3_J44348	1.09769	1.41e-10					Phatr3_J43694	-2.57871	4.44672e-73
Phatr3_EG00237	1.09777	0.00620544					Phatr3_J46605	-2.57754	1.0171e-05
Phatr3_J46979	1.09782	4.54e-06					Phatr3_J49107	-2.57538	3.97247e-08
Phatr3_J11883	1.09789	6.55e-18					Phatr3_J46033	-2.56406	0.000113483
Phatr3_J39421	1.0981	3.58e-15					Phatr3_J48184	-2.53699	9.2707e-09
Phatr3_EG02618	1.09917	9.31e-08					Phatr3_J37868	-2.53547	6.33544e-05
Phatr3_J11048	1.09929	1.77e-23					Phatr3_J30770	-2.52695	2.58861e-24
Phatr3_J48692	1.09978	1.61e-12					Phatr3_J45050	-2.52255	6.64159e-85
Phatr3_J50107	1.10094	1.7e-10					Phatr3_J41356	-2.52212	0.0402062
Phatr3_J43759	1.10099	3e-14					Phatr3_J8815	-2.51972	8.56908e-50
Phatr3_J9200	1.10132	2.08e-23					Phatr3_J49355	-2.51894	2.12332e-29
Phatr3_J47371	1.10134	1.49e-06					Phatr3_J31458	-2.51794	2.35817e-09
Phatr3_EG01647	1.10322	1.75e-11					Phatr3_J41601	-2.51723	1.28922e-27
Phatr3_J26952	1.10366	1.79e-12					Phatr3_J27190	-2.51698	6.20894e-24
Phatr3_EG02242	1.10461	4.31e-30					Phatr3_Jdraft1555	-2.51675	7.45131e-05
Phatr3_Jdraft1758	1.10543	5.54e-22					Phatr3_J47826	-2.51315	7.16049e-91
Phatr3_J36084	1.10577	0.0291192					Phatr3_J45414	-2.51257	1.194e-05
Phatr3_J49926	1.1061	6.15e-07					Phatr3_J32471	-2.51182	3.99896e-34
Phatr3_J13582	1.10641	3.15e-12					Phatr3_J46659	-2.51106	7.88131e-10
Phatr3_J43434	1.10757	2.68e-09					Phatr3_J49604	-2.50948	1.14993e-14
Phatr3_J4021	1.10853	0.000218388					Phatr3_J37202	-2.50669	7.00041e-06
Phatr3_EG00530	1.10884	5.26e-07					Phatr3_J44323	-2.50387	3.4968e-10
Phatr3_J44241	1.10918	0.00463883					Phatr3_J32065	-2.5026	7.45538e-06
Phatr3_EG02196	1.10947	1.01e-18					Phatr3_J9017	-2.49915	3.39922e-15
Phatr3_J25133	1.10979	9.45e-15					Phatr3_J41545	-2.49909	6.06502e-06
Phatr3_J44291	1.10995	1.06e-19					Phatr3_J50479	-2.49872	1.1809e-23
Phatr3_J43819	1.1106	2.02e-21					Phatr3_J46077	-2.49849	3.59277e-07
Phatr3_J14356	1.11149	2.09e-11					Phatr3_J3924	-2.49446	9.07086e-32
Phatr3_J769	1.1122	6.23e-10					Phatr3_EG01771	-2.48765	0.000717913
Phatr3_J43555	1.1123	3.33e-12					Phatr3_J54920	-2.48043	4.44387e-67
Phatr3_J50738	1.11268	0.00259512					Phatr3_J54992	-2.47645	6.25429e-05
Phatr3_EG01046	1.11281	2.6e-15					Phatr3_J45040	-2.47421	2.00126e-110
Phatr3_J49261	1.1132	1.48e-22					Phatr3_J33768	-2.47071	3.76942e-49
Phatr3_J14981	1.11322	3.22e-07					Phatr3_J36347	-2.46936	9.18275e-20
Phatr3_J42732	1.11353	6.21e-05					Phatr3_J10852	-2.46871	7.45529e-20
Phatr3_J32681	1.11467	0.00337361					Phatr3_J28841	-2.46729	7.48782e-09
Phatr3_J49121	1.11496	8.22e-31					Phatr3_J47545	-2.4652	3.42232e-08
Phatr3_J41189	1.11631	1.3e-12					Phatr3_J45875	-2.46496	2.43161e-07
Phatr3_J50214	1.11638	3.63e-28					Phatr3_EG00928	-2.46417	4.65123e-05
Phatr3_J43509	1.11803	2.02e-07					Phatr3_EG00705	-2.46233	0.0479654
Phatr3_EG01614	1.11904	6.27e-47					Phatr3_J7293	-2.46134	0.00139221
Phatr3_J47275	1.11944	2.25e-17					Phatr3_J48661	-2.45383	0.000380615
Phatr3_J47526	1.11978	7.25e-08					Phatr3_J17326	-2.4517	0.0130313
Phatr3_J49766	1.11984	4.58e-26					Phatr3_J33580	-2.43776	0.010976
Phatr3_J43372	1.12022	2.91e-05					Phatr3_J19831	-2.43456	6.09113e-05
Phatr3_J44226	1.12057	1.15e-16					Phatr3_EG01459	-2.43254	9.43571e-28
Phatr3_J9475	1.12075	2e-11					Phatr3_J50210	-2.42395	1.74912e-08
Phatr3_J46117	1.12265	1.13e-09					Phatr3_J45650	-2.42216	1.25841e-06
Phatr3_J11743	1.12289	2.18e-06					Phatr3_J49552	-2.41697	1.21983e-05
Phatr3_J45609	1.12367	7.63e-17					Phatr3_J15848	-2.4164	5.52053e-10
Phatr3_J47840	1.12437	9.39e-10					Phatr3_EG01907	-2.41348	7.8901e-182
Phatr3_J39769	1.12445	0.0109349					Phatr3_J34120	-2.4132	6.05681e-14
Phatr3_J27125	1.12612	2.93e-14					Phatr3_J34752	-2.4126	4.58186e-07
Phatr3_EG02017	1.12683	6.93e-08					Phatr3_J42828	-2.40799	1.52402e-33
Phatr3_J31492	1.12687	7.66e-19					Phatr3_J14783	-2.39949	1.29726e-30
Phatr3_J49408	1.12691	3.58e-26					Phatr3_J37588	-2.39584	5.88321e-08
Phatr3_J13418	1.12762	8.46e-11					Phatr3_Jdraft1384	-2.39458	5.75838e-15
Phatr3_J12186	1.12796	4.84e-07					Phatr3_J49309	-2.39132	7.00428e-20
Phatr3_J50370	1.12869	1.42e-08					Phatr3_EG00276	-2.39041	7.08379e-06
Phatr3_J46516	1.12957	2.14e-08					Phatr3_J46210	-2.38659	2.62374e-22
Phatr3_J48973	1.13151	3.22e-07					Phatr3_EG01262	-2.38463	0.0422124
Phatr3_J27735	1.13272	8.19e-24					Phatr3_J13890	-2.3839	9.41052e-08
Phatr3_J49724	1.13311	6.49e-12					Phatr3_J48444	-2.37017	0.000951926
Phatr3_J9893	1.13391	2.98e-08					Phatr3_J47263	-2.36755	9.16492e-10
Phatr3_J26387	1.13689	3.8e-13	GTPase binding protein				Phatr3_J50567	-2.36613	4.67846e-32
Phatr3_J50519	1.13739	9.3e-11					Phatr3_J39526	-2.36275	1.13516e-34
Phatr3_EG01906	1.13799	3.95e-10					Phatr3_J45123	-2.35973	1.55614e-07
Phatr3_J54826	1.13801	4.32e-09					Phatr3_J46095	-2.35899	1.86977e-26
Phatr3_J43850	1.13962	9.74e-12					Phatr3_J42574	-2.35117	2.19803e-91
Phatr3_J52412	1.14038	4.94e-24					Phatr3_J33893	-2.34709	5.33402e-19
Phatr3_J43785	1.14102	2.8e-05					Phatr3_J42914	-2.3451	1.41771e-11
Phatr3_J43552	1.14148	1.51e-19					Phatr3_J49269	-2.34457	4.24049e-14
Phatr3_EG02123	1.14183	2.3e-10					Phatr3_J46951	-2.34354	3.14353e-09
Phatr3_EG00463	1.14435	6.82e-11					Phatr3_J41686	-2.3401	7.58446e-81
Phatr3_EG01466	1.14601	0.00444228					Phatr3_J48882	-2.33845	9.43577e-232
Phatr3_J50497	1.14639	9.82e-27					Phatr3_J50971	-2.33578	1.3035e-50
Phatr3_J17344	1.14697	1.23e-09					Phatr3_J40148	-2.3325	2.13637e-15
Phatr3_J21667	1.14703	2.01e-25					Phatr3_J45728	-2.33004	1.18867e-12
Phatr3_J22868	1.14718	7.63e-09					Phatr3_J47397	-2.32367	0.000323594
Phatr3_J45250	1.14746	1.21e-13					Phatr3_EG02569	-2.32245	1.78706e-37
Phatr3_J47265	1.15057	6.2e-09					Phatr3_J49272	-2.32155	1.29828e-91
Phatr3_EG01936	1.15127	8.42e-09					Phatr3_J27696	-2.31913	8.81532e-23
Phatr3_J21430	1.15203	1.13e-25					Phatr3_J49580	-2.31598	2.77714e-21
Phatr3_J22353	1.15205	1.08e-18					Phatr3_J45119	-2.31495	4.23881e-120
Phatr3_J7942	1.15424	7.72e-06					Phatr3_J45264	-2.31464	0.00106497
Phatr3_J38668	1.15528	1.12e-12					Phatr3_J45880	-2.31202	4.69981e-19
Phatr3_J48202	1.1564	4.74e-22					Phatr3_J42726	-2.30711	1.98779e-19
Phatr3_J13053	1.15729	1.05e-16					Phatr3_J45964	-2.3061	9.34686e-05
Phatr3_J49007	1.15769	6.05e-35					Phatr3_J35799	-2.30585	0.000757542
Phatr3_J22909	1.15847	4.88e-09					Phatr3_J50365	-2.30545	4.08491e-09
Phatr3_EG01500	1.15875	2.52e-09					Phatr3_J28730	-2.30533	1.15793e-11
Phatr3_J12898	1.16177	1.27e-13					Phatr3_J45547	-2.30242	4.71835e-09
Phatr3_J39708	1.16184	1.27e-36					Phatr3_EG02009	-2.30146	0.000106477
Phatr3_J54589	1.16217	2.6e-12					Phatr3_J50456	-2.29035	2.84646e-07
Phatr3_J42614	1.16242	1.15e-17					Phatr3_EG02346	-2.28937	2.20798e-18
Phatr3_J18274	1.16321	3.09e-25					Phatr3_J30471	-2.28555	3.38796e-14
Phatr3_J50411	1.16353	9.41e-16					Phatr3_J46524	-2.28337	3.96559e-08
Phatr3_J49502	1.16407	2.34e-05					Phatr3_J40430	-2.28288	5.40017e-60
Phatr3_J45373	1.16548	2.07e-24					Phatr3_EG00677	-2.28223	0.000216319
Phatr3_J43673	1.16583	6.28e-08					Phatr3_J50500	-2.27177	8.67265e-07
Phatr3_J33436	1.16599	0.00398852					Phatr3_J44305	-2.26712	7.31851e-50
Phatr3_J31620	1.16612	0.00179357					Phatr3_J40880	-2.26251	2.51139e-73
Phatr3_J42529	1.16816	1.46e-06					Phatr3_EG02614	-2.26028	1.17422e-13
Phatr3_EG01540	1.16822	1.36e-13					Phatr3_J12378	-2.25741	6.51709e-11
Phatr3_J49215	1.16843	5.06e-18					Phatr3_EG00906	-2.25575	3.12319e-09
Phatr3_J44521	1.16971	6.06e-08					Phatr3_J49171	-2.25056	9.65494e-108
Phatr3_J43941	1.17017	3.84e-29					Phatr3_J36828	-2.24787	7.36309e-10
Phatr3_J41745	1.17098	5.4e-10					Phatr3_J43885	-2.24735	5.18781e-10
Phatr3_J50589	1.17236	1.14e-22					Phatr3_J8365	-2.24691	1.31035e-28
Phatr3_J30670	1.17267	2.36e-20					Phatr3_J34775	-2.239	4.36113e-10
Phatr3_J21456	1.17583	1.62e-19					Phatr3_Jdraft1393	-2.23818	3.00362e-05
Phatr3_J38757	1.17641	6.5e-12					Phatr3_J49579	-2.23244	5.67448e-09
Phatr3_J16142	1.17643	0.000359968					Phatr3_J43838	-2.23234	1.21542e-09
Phatr3_J27429	1.17798	2.38e-20					Phatr3_EG01908	-2.23164	9.26426e-162
Phatr3_J26382	1.17838	3.02e-05					Phatr3_J36398	-2.23107	7.0993e-10
Phatr3_J51092	1.17965	0.0042356					Phatr3_J55070	-2.23105	2.7962e-64
Phatr3_J44820	1.18044	0.00132475					Phatr3_J8024	-2.22972	1.86232e-29
Phatr3_J44825	1.18047	5.5e-13					Phatr3_J30486	-2.22676	2.76344e-10
Phatr3_J46012	1.18062	9.06e-26					Phatr3_J46474	-2.22327	5.20555e-05
Phatr3_J47404	1.18139	6.95e-05					Phatr3_J34059	-2.21709	1.39852e-08
Phatr3_J17948	1.1814	1.73e-10					Phatr3_J40378	-2.21641	7.5163e-10
Phatr3_J42585	1.18174	0.000113828					Phatr3_J43117	-2.20877	2.32879e-07
Phatr3_J48786	1.18233	1.59e-14					Phatr3_EG00174	-2.2074	5.68792e-11
Phatr3_J40162	1.1826	2.33e-06					Phatr3_J55031	-2.20735	5.54725e-210
Phatr3_J47099	1.18369	8.84e-18					Phatr3_J5902	-2.19871	3.25403e-21
Phatr3_J37848	1.18379	7.79e-06					Phatr3_J44165	-2.1967	8.91824e-23
Phatr3_J42844	1.18567	1.48e-14					Phatr3_J46169	-2.1959	1.18771e-09
Phatr3_J47000	1.18575	1.9e-12					Phatr3_J22095	-2.19278	3.77477e-48
Phatr3_J50310	1.18625	1.36e-22					Phatr3_J36928	-2.18769	6.38302e-07
Phatr3_J16334	1.18675	1.21e-26					Phatr3_J29702	-2.18185	2.25096e-68
Phatr3_J42980	1.1869	2.11e-14					Phatr3_J49992	-2.18052	1.16725e-07
Phatr3_J47943	1.18721	8.19e-37					Phatr3_EG00616	-2.17877	4.5125e-77
Phatr3_J54405	1.18765	2.45e-07					Phatr3_J44793	-2.17513	3.81882e-16
Phatr3_J43713	1.18866	4.01e-12					Phatr3_J49374	-2.17158	1.62475e-10
Phatr3_EG01498	1.18894	2.3e-07					Phatr3_J44659	-2.17129	1.25699e-26
Phatr3_J50428	1.18905	5.8e-05					Phatr3_J36969	-2.16903	7.35516e-14
Phatr3_J42676	1.1896	3.26e-06					Phatr3_J44170	-2.16565	2.4779e-12
Phatr3_J55128	1.18979	0.00477951					Phatr3_J46264	-2.16424	6.00143e-11
Phatr3_J44122	1.18992	0.00515898					Phatr3_J49537	-2.16417	6.13109e-11
Phatr3_J5889	1.19033	1.42e-19					Phatr3_J44449	-2.16363	3.72871e-22
Phatr3_J46087	1.1911	1.75e-29					Phatr3_J46888	-2.15926	2.37469e-17
Phatr3_J49733	1.19174	1.46e-14					Phatr3_J44704	-2.15906	1.0445e-22
Phatr3_J37254	1.19175	1.81e-13					Phatr3_J46491	-2.15677	1.60695e-07
Phatr3_J43106	1.19234	3.68e-24					Phatr3_J20434	-2.15606	4.81611e-15
Phatr3_Jdraft1763	1.19235	3.34e-18					Phatr3_J46930	-2.15426	0.000424339
Phatr3_J46556	1.19442	3.82e-10					Phatr3_J6554	-2.1504	7.09339e-05
Phatr3_EG02556	1.19497	1.13e-18					Phatr3_J49155	-2.14953	1.0093e-05
Phatr3_EG01526	1.195	1.35e-31					Phatr3_J9883	-2.14593	4.3421e-19
Phatr3_J12329	1.1953	1.39e-05					Phatr3_J44232	-2.14555	1.39357e-11
Phatr3_J43703	1.19548	3.73e-05					Phatr3_J45580	-2.14207	9.59049e-20
Phatr3_Jdraft1621	1.19573	2.02e-08					Phatr3_J55069	-2.14041	1.67349e-13
Phatr3_J48219	1.19642	9.56e-07					Phatr3_J49596	-2.13634	1.6452e-70
Phatr3_J44963	1.19745	5.82e-07					Phatr3_EG00901	-2.13414	1.88568e-09
Phatr3_J43326	1.19767	0.000444036					Phatr3_Jdraft1662	-2.12976	1.66373e-11
Phatr3_J18008	1.1977	5.48e-25					Phatr3_J38662	-2.12964	4.52015e-06
Phatr3_J36842	1.1979	4.8e-19					Phatr3_J49563	-2.12891	5.482e-16
Phatr3_J25375	1.19877	1.65e-27					Phatr3_J17671	-2.1258	2.53861e-45
Phatr3_EG02632	1.19929	8.29e-28					Phatr3_EG01704	-2.12432	0.00011814
Phatr3_J39151	1.20039	0.00144562					Phatr3_J31753	-2.1236	0.0021105
Phatr3_J46478	1.20048	4.23e-12					Phatr3_J45886	-2.12176	6.7137e-25
Phatr3_J44047	1.20049	0.0074632					Phatr3_J10271	-2.12042	1.12566e-07
Phatr3_J37596	1.20292	6e-15					Phatr3_J35691	-2.11888	0.000895046
Phatr3_J43940	1.20304	0.000180499					Phatr3_J39133	-2.11608	0.0106618
Phatr3_EG02172	1.20392	5.18e-21					Phatr3_J23924	-2.11054	2.21784e-82
Phatr3_J52619	1.20401	5.19e-29					Phatr3_J37774	-2.10906	7.65625e-07
Phatr3_J45079	1.20489	5.22e-08					Phatr3_J33839	-2.10785	7.53079e-43
Phatr3_J46999	1.20632	8.73e-10					Phatr3_J3369	-2.10469	2.43953e-27
Phatr3_EG02454	1.20679	7.95e-31					Phatr3_J48855	-2.10423	7.80513e-26
Phatr3_EG00573	1.20679	3.51e-05					Phatr3_J46020	-2.10097	1.87868e-26
Phatr3_J23224	1.20683	1.49e-10					Phatr3_J49564	-2.09957	1.57763e-07
Phatr3_J49954	1.20817	1.02e-10					Phatr3_J44271	-2.09767	6.24335e-06
Phatr3_J46454	1.20887	3.87e-15					Phatr3_J15747	-2.09664	4.24495e-08
Phatr3_J44729	1.20909	1.25e-10					Phatr3_J48724	-2.09503	6.11625e-10
Phatr3_J11022	1.21007	4.03e-05					Phatr3_J9491	-2.09008	3.22929e-13
Phatr3_J41624	1.2104	0.047074					Phatr3_J48988	-2.08873	2.16756e-15
Phatr3_J43746	1.21058	7.19e-29					Phatr3_J6725	-2.08612	2.59537e-15
Phatr3_J44951	1.21132	2.27e-25					Phatr3_J44142	-2.08517	3.24436e-09
Phatr3_J48958	1.21138	0.00138872					Phatr3_J33118	-2.08195	2.2021e-05
Phatr3_J47014	1.21265	9.48e-10					Phatr3_J49508	-2.08188	3.77478e-23
Phatr3_J44437	1.213	6.5e-08					Phatr3_J13088	-2.08096	8.25589e-26
Phatr3_J37212	1.2131	1.55e-17					Phatr3_EG01585	-2.0805	0.0320039
Phatr3_J43720	1.21353	1.96e-09					Phatr3_J49469	-2.08021	1.56437e-09
Phatr3_J43680	1.21377	4.05e-27					Phatr3_J49602	-2.07888	4.02856e-08
Phatr3_J32365	1.21401	4.97e-06					Phatr3_J50345	-2.0778	1.29296e-15
Phatr3_J43133	1.21406	4.33e-16					Phatr3_J15338	-2.07625	1.5447e-07
Phatr3_J33017	1.21423	1.53e-30					Phatr3_J43907	-2.07572	6.35819e-05
Phatr3_J31322	1.21425	5.77e-29					Phatr3_EG01135	-2.074	5.15154e-05
Phatr3_J8777	1.21701	1.59e-13					Phatr3_J54987	-2.07347	5.13254e-119
Phatr3_J34844	1.21708	0.00204113					Phatr3_J10160	-2.07085	0.000140154
Phatr3_J11894	1.21794	8.01e-17					Phatr3_J34681	-2.07024	3.21406e-07
Phatr3_EG01760	1.21871	5.27e-30					Phatr3_J46347	-2.06952	2.28605e-12
Phatr3_J16261	1.21996	3.09e-20					Phatr3_J13402	-2.06367	0.00463489
Phatr3_J49566	1.2204	1.23e-16					Phatr3_EG00081	-2.06009	3.93851e-08
Phatr3_J42643	1.22092	1.26e-20					Phatr3_J18940	-2.05611	0.000552008
Phatr3_J49265	1.22129	1.27e-14					Phatr3_J36161	-2.05516	0.00347057
Phatr3_J50133	1.2236	1.29e-33					Phatr3_EG01420	-2.05455	9.63229e-11
Phatr3_J45855	1.22395	4.6e-10					Phatr3_EG00580	-2.05434	0.0267267
Phatr3_J37859	1.22426	0.000239534					Phatr3_J43817	-2.05307	1.35091e-29
Phatr3_J43937	1.2247	1.1e-16					Phatr3_J49734	-2.05276	6.6582e-05
Phatr3_J41055	1.22582	1.31e-06					Phatr3_J50578	-2.04745	2.9431e-11
Phatr3_J49538	1.22646	1.44e-21					Phatr3_J46380	-2.04651	1.55969e-05
Phatr3_J44276	1.22686	5.06e-13					Phatr3_J20015	-2.04563	9.33149e-14
Phatr3_Jdraft430	1.22717	0.0324652					Phatr3_J45815	-2.04312	0.0450751
Phatr3_J44554	1.22816	2.44e-23					Phatr3_J39150	-2.0427	0.000438662
Phatr3_J48700	1.22827	1.33e-14					Phatr3_J46458	-2.04227	8.97091e-14
Phatr3_J44969	1.22834	8.82e-16					Phatr3_J48554	-2.04001	2.4069e-55
Phatr3_J45824	1.2284	1.64e-10					Phatr3_EG02182	-2.04	1.50319e-44
Phatr3_EG02349	1.22876	1.18e-22					Phatr3_J36449	-2.03977	4.53885e-11
Phatr3_J45718	1.22942	0.00107073					Phatr3_J40176	-2.0379	1.89668e-06
Phatr3_J42734	1.23021	1.81e-13					Phatr3_J33163	-2.037	3.54257e-06
Phatr3_J33623	1.23034	1.46e-22					Phatr3_J14849	-2.03533	1.42315e-10
Phatr3_Jdraft719	1.23142	2.05e-29					Phatr3_J36252	-2.03506	0.0107843
Phatr3_J46559	1.2319	2.32e-06					Phatr3_J32041	-2.03334	0.00696077
Phatr3_J16052	1.2325	7.68e-14					Phatr3_J35818	-2.03302	4.2613e-25
Phatr3_J676	1.23314	7.52e-39					Phatr3_J41530	-2.03037	0.00752211
Phatr3_Jdraft1623	1.23388	4.58e-05					Phatr3_J48677	-2.03033	0.00520536
Phatr3_J19089	1.23409	8.56e-38					Phatr3_EG01678	-2.02932	1.194e-05
Phatr3_J42502	1.23457	0.0064389					Phatr3_J38705	-2.0293	1.19756e-09
Phatr3_J15031	1.23474	5.56e-29					Phatr3_J51283	-2.02598	8.97516e-09
Phatr3_J16633	1.23541	5.25e-15					Phatr3_J39868	-2.02398	1.75708e-08
Phatr3_EG01723	1.23546	0.000188403					Phatr3_J31423	-2.02156	8.86658e-05
Phatr3_J42917	1.23554	3.45e-13					Phatr3_J18029	-2.02072	0.00554973
Phatr3_J2819	1.23679	1.75e-32					Phatr3_J32860	-2.01969	4.67224e-08
Phatr3_J50015	1.24064	2.34e-17					Phatr3_J49313	-2.01906	1.46901e-29
Phatr3_J45099	1.241	4.02e-12					Phatr3_J49132	-2.01892	5.87386e-12
Phatr3_J44272	1.24186	6.53e-05					Phatr3_J41031	-2.0177	1.46711e-07
Phatr3_J23582	1.24247	1.57e-32					Phatr3_J47827	-2.01688	6.72822e-14
Phatr3_J47352	1.24266	8.04e-09					Phatr3_J45068	-2.01523	3.00173e-36
Phatr3_J23257	1.24294	1.97e-19					Phatr3_J10595	-2.01466	6.02192e-06
Phatr3_J52173	1.24466	0.000408947					Phatr3_J34543	-2.01316	7.85045e-05
Phatr3_EG01198	1.2452	5.21e-09					Phatr3_J15326	-2.01259	5.88073e-16
Phatr3_J44109	1.247	3.36e-42					Phatr3_J45065	-2.01236	3.0294e-09
Phatr3_J42594	1.24709	5.2e-05					Phatr3_J23247	-2.01227	3.86135e-38
Phatr3_EG02216	1.24722	4.54e-09					Phatr3_J43825	-2.00846	0.000105395
Phatr3_J12161	1.24802	0.000780974					Phatr3_EG00835	-2.00735	6.9948e-10
Phatr3_J13944	1.24907	2.37e-05					Phatr3_J41327	-2.00056	5.58842e-13
Phatr3_J39432	1.24911	0.000255763					Phatr3_J14736	-1.99916	1.83805e-15
Phatr3_J42498	1.24989	1.72e-28					Phatr3_J36733	-1.9955	0.00206198
Phatr3_J9929	1.2508	2.45e-09					Phatr3_J49650	-1.99015	6.92625e-07
Phatr3_J32830	1.25117	1.74e-09					Phatr3_EG00050	-1.98834	9.18307e-14
Phatr3_J12605	1.25136	1.32e-10					Phatr3_J17044	-1.98709	0.00111068
Phatr3_J44031	1.25198	3.8e-08					Phatr3_J50156	-1.98708	8.85587e-43
Phatr3_J49701	1.25208	2.52e-05					Phatr3_J39304	-1.98456	7.09722e-16
Phatr3_J48402	1.25361	4.96e-16					Phatr3_J55013	-1.9811	2.23632e-06
Phatr3_J44474	1.25812	7.31e-20					Phatr3_J49308	-1.98077	3.29533e-08
Phatr3_J36021	1.25824	0.00155516					Phatr3_J46923	-1.97915	4.63643e-06
Phatr3_J45989	1.25855	2.83e-16					Phatr3_J44797	-1.97615	3.01427e-07
Phatr3_J50384	1.2588	1.99e-12					Phatr3_EG01478	-1.97535	0.000303415
Phatr3_J32758	1.25979	3.22e-09					Phatr3_J20007	-1.97408	1.27649e-24
Phatr3_J46837	1.26002	2.02e-13					Phatr3_J34528	-1.96812	0.000222383
Phatr3_J47614	1.26035	3.95e-10					Phatr3_EG00416	-1.96809	1.21603e-05
Phatr3_J49844	1.26133	0.0190446					Phatr3_EG00308	-1.96751	5.74969e-07
Phatr3_J48347	1.26245	1.95e-33					Phatr3_J48761	-1.96597	1.33116e-05
Phatr3_J45221	1.26269	3.74e-41					Phatr3_J48087	-1.96522	2.15166e-06
Phatr3_J48364	1.26274	1.62e-05					Phatr3_J41210	-1.9629	1.66726e-06
Phatr3_J54560	1.26275	5.82e-05					Phatr3_J26714	-1.96271	2.82793e-15
Phatr3_J43087	1.2631	0.027929					Phatr3_EG02456	-1.96268	2.42021e-59
Phatr3_J25218	1.26346	2.32e-25					Phatr3_J22803	-1.96104	5.47147e-30
Phatr3_J45186	1.26452	1.76e-11					Phatr3_J46429	-1.96042	4.32445e-07
Phatr3_J34994	1.265	7.56e-05					Phatr3_EG01077	-1.95966	0.0152086
Phatr3_J5857	1.26529	5.54e-07					Phatr3_J33775	-1.95933	0.00107821
Phatr3_J46965	1.26699	6.6e-12					Phatr3_J7136	-1.95849	3.76881e-30
Phatr3_J54164	1.26735	2.48e-16					Phatr3_J44603	-1.95574	2.59089e-34
Phatr3_EG02154	1.26859	1.44e-22					Phatr3_J48515	-1.95357	1.20807e-05
Phatr3_J12894	1.26865	1.39e-18					Phatr3_J49969	-1.94643	1.47813e-31
Phatr3_J9617	1.2688	1.05e-46					Phatr3_Jdraft1617	-1.94598	1.223e-05
Phatr3_J54411	1.26882	1.14e-09	GPCR1B		2.40964	0.11	Phatr3_EG01586	-1.94596	5.26181e-13
Phatr3_J50358	1.26886	8.82e-06					Phatr3_Jdraft1303	-1.94583	0.000201207
Phatr3_J49729	1.26891	6.44e-16					Phatr3_J33540	-1.94422	1.28469e-11
Phatr3_EG02616	1.27023	4.09e-27					Phatr3_J44287	-1.94152	4.60529e-16
Phatr3_J32286	1.27238	0.00121994					Phatr3_J45689	-1.93858	1.92512e-17
Phatr3_J47518	1.27319	1.94e-09					Phatr3_EG01049	-1.93701	3.56046e-23
Phatr3_EG01032	1.27402	1.84e-05					Phatr3_J48533	-1.9356	3.12319e-09
Phatr3_J35785	1.27567	0.00118121					Phatr3_J14334	-1.93512	8.80594e-12
Phatr3_EG00246	1.27678	2.16e-14					Phatr3_J47531	-1.93475	2.98876e-56
Phatr3_EG00159	1.27688	2.18e-15					Phatr3_J47536	-1.93249	1.52597e-07
Phatr3_J40779	1.27724	5.44e-13					Phatr3_J49119	-1.93162	1.77677e-80
Phatr3_J44749	1.28007	1.86e-21					Phatr3_J35336	-1.93068	5.77107e-48
Phatr3_J51005	1.28039	1.9e-15					Phatr3_J31619	-1.92945	4.1907e-15
Phatr3_J34586	1.28142	1.35e-33					Phatr3_J39807	-1.92929	9.88014e-28
Phatr3_J47203	1.28195	2.29e-35					Phatr3_J48166	-1.92916	3.81047e-77
Phatr3_J47420	1.28255	1.54e-19					Phatr3_J45514	-1.92831	7.90337e-77
Phatr3_EG02664	1.28265	2.49e-17					Phatr3_J45185	-1.92749	0.049071
Phatr3_J47842	1.2829	0.00206023					Phatr3_J48930	-1.92686	8.45429e-05
Phatr3_J43212	1.28332	1.12e-10					Phatr3_EG00570	-1.92669	1.05908e-21
Phatr3_J54365	1.28439	2.48e-30					Phatr3_J48987	-1.92518	6.37206e-21
Phatr3_J37215	1.28722	1.23e-21					Phatr3_J50277	-1.92292	5.24167e-06
Phatr3_J46453	1.28724	0.00225189					Phatr3_J34391	-1.92283	1.38342e-07
Phatr3_J3251	1.28791	2.17e-10					Phatr3_J17372	-1.91885	3.35862e-15
Phatr3_EG01402	1.28901	1.16e-16					Phatr3_J49270	-1.91781	2.40906e-11
Phatr3_J17265	1.28912	2.04e-17					Phatr3_EG00472	-1.9155	8.5692e-09
Phatr3_J33077	1.28975	1.39e-13					Phatr3_J34931	-1.91446	5.28263e-06
Phatr3_J35961	1.29028	3e-08					Phatr3_J36168	-1.91333	2.36872e-15
Phatr3_J42531	1.2928	1.37e-15					Phatr3_EG00408	-1.90744	1.14306e-17
Phatr3_J44747	1.29298	1.76e-08					Phatr3_J7678	-1.9036	4.7707e-09
Phatr3_Jdraft310	1.29368	7.26e-21					Phatr3_J43996	-1.90331	2.42008e-80
Phatr3_J54355	1.29472	2.49e-06					Phatr3_J44357	-1.9012	4.48156e-19
Phatr3_EG02333	1.29523	2.65e-29					Phatr3_J42447	-1.89566	2.70145e-52
Phatr3_J43406	1.29591	2.43e-11					Phatr3_EG02319	-1.89376	3.0844e-07
Phatr3_J47934	1.29699	1.56e-15					Phatr3_J41470	-1.89299	1.54013e-15
Phatr3_EG02538	1.29737	3.61e-29					Phatr3_J50292	-1.89043	1.97995e-09
Phatr3_J38600	1.2976	0.000797952					Phatr3_J49140	-1.88701	1.03348e-32
Phatr3_J47012	1.29792	5.21e-35					Phatr3_J46606	-1.88507	4.95361e-11
Phatr3_J44591	1.29863	4.61e-26					Phatr3_J47869	-1.88494	4.5481e-97
Phatr3_J43410	1.30074	1.63e-16					Phatr3_Jdraft1186	-1.88336	2.1165e-23
Phatr3_J8737	1.30166	4.55e-25					Phatr3_J48887	-1.88234	3.31933e-16
Phatr3_J44582	1.30195	8.23e-06					Phatr3_J47740	-1.88025	3.543e-13
Phatr3_J47548	1.30245	3.67e-17					Phatr3_J29014	-1.87978	1.61258e-91
Phatr3_J43513	1.30371	3.06e-15					Phatr3_J44178	-1.87971	6.86679e-12
Phatr3_J32487	1.30377	0.000359968					Phatr3_EG02431	-1.87946	4.67676e-30
Phatr3_J45639	1.3042	6.16e-12					Phatr3_J35694	-1.87584	0.0039374
Phatr3_J49497	1.30441	1.78e-19					Phatr3_J44489	-1.87334	1.48017e-30
Phatr3_J46737	1.30579	6.25e-29					Phatr3_J27659	-1.87223	3.91756e-18
Phatr3_J9185	1.30675	3.7e-27					Phatr3_J9554	-1.87127	9.98416e-11
Phatr3_J14143	1.30696	8.26e-13					Phatr3_J34119	-1.87069	2.24989e-76
Phatr3_J23079	1.30749	1.92e-40					Phatr3_Jdraft1626	-1.8702	4.49799e-26
Phatr3_J44294	1.30901	6.29e-11					Phatr3_J31704	-1.86907	6.89966e-08
Phatr3_J15922	1.31032	3.86e-05					Phatr3_J12171	-1.8684	3.67561e-43
Phatr3_J43013	1.31141	1.62e-12					Phatr3_EG00316	-1.86818	1.96508e-07
Phatr3_J50612	1.31147	3.1e-05					Phatr3_J13700	-1.86582	2.49937e-10
Phatr3_J15354	1.31168	3.28e-28					Phatr3_J39883	-1.86423	0.000688934
Phatr3_EG01054	1.31253	1.35e-10					Phatr3_J47648	-1.86412	1.12872e-51
Phatr3_J13553	1.31269	1.91e-48					Phatr3_J48314	-1.86217	6.97124e-26
Phatr3_J11352	1.31324	3.61e-21					Phatr3_J15844	-1.86155	2.64643e-59
Phatr3_J42512	1.31346	6.77e-36					Phatr3_EG00600	-1.8608	0.000160845
Phatr3_J32866	1.31413	0.000173327					Phatr3_J12641	-1.86058	1.54338e-05
Phatr3_J43921	1.31436	3.75e-32					Phatr3_EG01228	-1.85984	0.0238993
Phatr3_EG02328	1.3151	2.15e-08					Phatr3_J32585	-1.85909	0.000129997
Phatr3_J46457	1.31615	5.3e-21					Phatr3_J14552	-1.85898	2.51713e-17
Phatr3_J42779	1.31617	1.22e-27					Phatr3_J48736	-1.85845	3.23123e-05
Phatr3_J35903	1.31635	1.72e-13					Phatr3_EG00152	-1.85777	1.79431e-12
Phatr3_J45324	1.31641	9.67e-09					Phatr3_J45784	-1.85757	1.95594e-12
Phatr3_J3621	1.31671	2.62e-32					Phatr3_J19518	-1.85716	8.87126e-26
Phatr3_J19979	1.31799	3.71e-19					Phatr3_J12762	-1.85591	1.65392e-10
Phatr3_J10054	1.31862	4.19e-20					Phatr3_J45320	-1.85487	4.16566e-13
Phatr3_J16493	1.31871	3.49e-28					Phatr3_EG00636	-1.8547	0.000171827
Phatr3_J39430	1.32086	2.43e-27					Phatr3_J43546	-1.85368	1.97365e-10
Phatr3_EG00269	1.32108	5.34e-10					Phatr3_J50039	-1.85317	9.22394e-81
Phatr3_J47001	1.32264	1.57e-59					Phatr3_J32441	-1.85006	1.25369e-11
Phatr3_J44401	1.32344	4.36e-07					Phatr3_J31632	-1.84843	1.38955e-33
Phatr3_J47524	1.32441	7.59e-16					Phatr3_EG01364	-1.84668	5.44911e-14
Phatr3_J48573	1.32471	5.94e-18					Phatr3_EG00619	-1.84648	0.00208423
Phatr3_J33208	1.32763	1.49e-06					Phatr3_J46304	-1.84571	4.00194e-12
Phatr3_J47052	1.32766	9.17e-30					Phatr3_J5145	-1.84303	5.33778e-35
Phatr3_J49808	1.32908	4.79e-14					Phatr3_J50392	-1.84073	2.1043e-08
Phatr3_J44203	1.32945	2.81e-10					Phatr3_J49570	-1.83969	2.88137e-12
Phatr3_EG02561	1.33013	1.71e-19					Phatr3_J13838	-1.83957	2.79811e-07
Phatr3_EG01219	1.33151	1.22e-24					Phatr3_J46597	-1.83673	7.17369e-56
Phatr3_J43422	1.33195	1.72e-17					Phatr3_J8945	-1.83647	5.87709e-44
Phatr3_EG01534	1.33217	0.0150608					Phatr3_J44101	-1.83494	1.41492e-64
Phatr3_J8770	1.33293	1.48e-19					Phatr3_EG00353	-1.83156	3.18867e-44
Phatr3_J49980	1.3333	9.48e-13					Phatr3_J24739	-1.83143	1.28523e-53
Phatr3_J43765	1.33468	3.48e-10					Phatr3_J46777	-1.83031	0.000575116
Phatr3_J49518	1.33774	2.25e-13					Phatr3_J46203	-1.82979	4.40812e-09
Phatr3_EG02601	1.33782	5.47e-35					Phatr3_J33339	-1.82931	9.37356e-13
Phatr3_EG00701	1.33805	9.52e-15					Phatr3_J45393	-1.828	1.27047e-26
Phatr3_J44517	1.33951	6.38e-07					Phatr3_J48679	-1.82518	0.000134824
Phatr3_J31764	1.34134	1.33e-10					Phatr3_J42962	-1.82332	5.32751e-16
Phatr3_J43686	1.34206	5.41e-09					Phatr3_J49159	-1.8233	6.8698e-07
Phatr3_J49712	1.34444	8.67e-27					Phatr3_J44249	-1.82289	4.76573e-11
Phatr3_J47698	1.34572	7.3e-38					Phatr3_J6697	-1.82218	1.30346e-10
Phatr3_J46099	1.34606	4.55e-10					Phatr3_J32434	-1.82084	2.77458e-21
Phatr3_J49130	1.34662	8.44e-13					Phatr3_EG01594	-1.81808	3.3518e-12
Phatr3_J32218	1.34768	1.29e-25					Phatr3_J49202	-1.8144	5.26514e-95
Phatr3_J46177	1.34778	9.18e-18					Phatr3_J34050	-1.81373	4.41036e-09
Phatr3_J5904	1.34808	1.65e-26					Phatr3_J25932	-1.8129	9.32369e-41
Phatr3_J44200	1.34836	1.01e-37					Phatr3_J49123	-1.81262	8.99047e-09
Phatr3_J47258	1.34849	4.71e-21					Phatr3_J45366	-1.81255	2.44039e-11
Phatr3_J44131	1.34973	1.25e-37	GPCR3		2.54865	0.04	Phatr3_J44464	-1.81119	1.40299e-12
Phatr3_J40930	1.3512	3.85e-05					Phatr3_J29861	-1.80961	2.68123e-11
Phatr3_J6437	1.35121	5.29e-27					Phatr3_EG00065	-1.80827	1.51915e-84
Phatr3_J7778	1.35653	1.69e-30					Phatr3_J35644	-1.8073	1.86376e-07
Phatr3_J49387	1.35788	8.69e-11					Phatr3_J40433	-1.80698	6.16868e-107
Phatr3_J54688	1.35883	6.28e-19					Phatr3_J44643	-1.80669	0.00015225
Phatr3_EG02224	1.35979	1.11e-25					Phatr3_EG01732	-1.80645	9.36871e-07
Phatr3_J8760	1.36079	1.1e-28					Phatr3_J31927	-1.80431	1.12566e-07
Phatr3_J43419	1.36124	1.43e-08					Phatr3_J9829	-1.8039	4.51164e-14
Phatr3_J28833	1.36208	6.84e-23					Phatr3_J34675	-1.80302	5.01707e-16
Phatr3_J45115	1.36371	8.75e-12					Phatr3_J47296	-1.80242	0.00325896
Phatr3_J32071	1.36388	4.04e-08					Phatr3_J48702	-1.80231	1.40345e-23
Phatr3_J45715	1.36436	9.13e-12					Phatr3_EG01552	-1.7996	6.14614e-20
Phatr3_J44889	1.36511	4.69e-44					Phatr3_J40658	-1.79557	2.76497e-11
Phatr3_Jdraft1637	1.36623	2.94e-38					Phatr3_EG00851	-1.79427	2.93238e-06
Phatr3_J14345	1.36648	1.13e-51					Phatr3_J48801	-1.79421	9.39758e-06
Phatr3_J8111	1.36845	6.27e-26					Phatr3_J13894	-1.79361	1.17786e-11
Phatr3_J46846	1.37101	5.92e-17					Phatr3_J36846	-1.79304	3.46646e-14
Phatr3_EG01818	1.37284	2.49e-17					Phatr3_J46174	-1.79124	1.1291e-13
Phatr3_J49103	1.37477	2.17e-12					Phatr3_J47720	-1.78981	8.05605e-67
Phatr3_EG01098	1.37623	0.00108738					Phatr3_J34853	-1.78919	1.99081e-14
Phatr3_J14230	1.37704	0.000460935					Phatr3_J32097	-1.78882	2.16523e-06
Phatr3_Jdraft308	1.37859	1.19e-70					Phatr3_J42880	-1.78817	1.22043e-06
Phatr3_J44756	1.37902	5.08e-39					Phatr3_EG00991	-1.78746	0.000112218
Phatr3_EG00881	1.37961	0.038675					Phatr3_J50129	-1.78658	2.85865e-16
Phatr3_J36446	1.37984	9.55e-07					Phatr3_J37492	-1.7861	3.37051e-06
Phatr3_J47026	1.38137	1.43e-11					Phatr3_EG00761	-1.78515	5.37835e-13
Phatr3_EG02439	1.38211	7.38e-09					Phatr3_J12451	-1.78241	6.97089e-08
Phatr3_J13682	1.38232	1.24e-28					Phatr3_J35973	-1.78128	1.78292e-05
Phatr3_J28568	1.38294	1.14e-21					Phatr3_J46716	-1.78012	2.12286e-09
Phatr3_J42948	1.38368	3.38e-20					Phatr3_J22597	-1.78005	0.000337119
Phatr3_J45223	1.3855	1.83e-32					Phatr3_J38018	-1.77945	0.00695661
Phatr3_J47780	1.38685	2.42e-08					Phatr3_J16295	-1.77899	4.29874e-05
Phatr3_J11414	1.38749	2.57e-06					Phatr3_J47922	-1.77818	9.5453e-36
Phatr3_J16065	1.38809	1.4e-20					Phatr3_J49144	-1.77814	5.99515e-07
Phatr3_J49071	1.38819	1.2e-19					Phatr3_EG00171	-1.77757	2.31075e-110
Phatr3_J54051	1.3895	0.00579755					Phatr3_J14639	-1.77723	1.89672e-07
Phatr3_J42893	1.39057	4.75e-10					Phatr3_J49287	-1.7752	2.7276e-114
Phatr3_EG01286	1.39088	1.32e-37					Phatr3_J23281	-1.77384	1.48627e-36
Phatr3_J38769	1.39103	5.53e-08					Phatr3_J3388	-1.77358	5.16482e-41
Phatr3_J7346	1.39132	3.82e-13					Phatr3_J46825	-1.77269	7.97382e-51
Phatr3_J16341	1.39316	3.95e-21					Phatr3_J12783	-1.77195	0.00873057
Phatr3_J33206	1.39627	1.1e-16					Phatr3_J50770	-1.77179	1.99667e-18
Phatr3_EG02334	1.3969	3.65e-30					Phatr3_J46632	-1.76702	2.19992e-12
Phatr3_J7553	1.39781	4.38e-07					Phatr3_J26157	-1.76554	1.19553e-14
Phatr3_J45755	1.39826	1.09e-18					Phatr3_J39015	-1.76173	6.52043e-11
Phatr3_J16014	1.39895	5.06e-22					Phatr3_J44132	-1.76116	5.16057e-14
Phatr3_J43657	1.3994	1.21e-29					Phatr3_J13855	-1.75992	3.36745e-06
Phatr3_J54330	1.39983	5.47e-14					Phatr3_J26432	-1.75897	5.63842e-37
Phatr3_EG00563	1.40272	2.51e-42					Phatr3_J46555	-1.75566	2.79301e-16
Phatr3_J4266	1.40384	2.45e-12					Phatr3_EG00952	-1.75563	4.70568e-05
Phatr3_Jdraft1265	1.40426	8.24e-08					Phatr3_J50056	-1.75415	2.13416e-06
Phatr3_J20318	1.40548	6.49e-18					Phatr3_J28577	-1.754	1.21694e-08
Phatr3_J45734	1.40626	1.6e-15					Phatr3_J46098	-1.75221	7.10396e-42
Phatr3_J18197	1.40629	9.65e-30					Phatr3_J14792	-1.74986	1.6654e-86
Phatr3_J45438	1.40859	8.5e-21					Phatr3_J41541	-1.74966	1.2092e-07
Phatr3_J31939	1.4091	7.12e-06					Phatr3_EG01640	-1.74963	3.03871e-08
Phatr3_J55108	1.40982	1.29e-13					Phatr3_J55162	-1.7496	2.12505e-23
Phatr3_J43150	1.40985	8.36e-07					Phatr3_J24783	-1.74937	2.84637e-11
Phatr3_J43024	1.41026	2.24e-09					Phatr3_J45008	-1.74883	6.17496e-09
Phatr3_J43491	1.4164	5.68e-34					Phatr3_Jdraft1396	-1.74872	3.39347e-14
Phatr3_J28056	1.41678	9.13e-11					Phatr3_J24474	-1.7457	1.15696e-21
Phatr3_J50241	1.41783	3.44e-35					Phatr3_EG02269	-1.74483	9.85301e-26
Phatr3_J43361	1.41825	2.15e-52					Phatr3_J43853	-1.74119	8.55983e-07
Phatr3_J47593	1.41833	0.000183842					Phatr3_EG00939	-1.74081	0.00688462
Phatr3_J14322	1.4185	4.81e-15					Phatr3_J48864	-1.74031	2.66871e-24
Phatr3_J6839	1.41937	1.13e-11					Phatr3_J44300	-1.73993	1.97726e-08
Phatr3_J32836	1.41963	1.25e-10					Phatr3_J35713	-1.73744	5.97862e-05
Phatr3_J44535	1.41997	5.95e-36					Phatr3_J31982	-1.73733	2.94005e-05
Phatr3_J47392	1.42145	2.78e-17					Phatr3_J50236	-1.73469	1.1454e-69
Phatr3_Jdraft292	1.42362	7.19e-46					Phatr3_J41667	-1.73422	1.43422e-11
Phatr3_J44055	1.42397	1.72e-11					Phatr3_EG02655	-1.7301	1.83263e-08
Phatr3_EG01489	1.42406	1.6e-13					Phatr3_EG01965	-1.73002	9.01694e-33
Phatr3_J33402	1.42424	8.96e-08					Phatr3_EG02354	-1.72936	5.87709e-44
Phatr3_J48417	1.42451	3.4e-16					Phatr3_J45334	-1.72907	0.000609304
Phatr3_Jdraft1180	1.42592	1.63e-05					Phatr3_J50029	-1.72577	8.88965e-23
Phatr3_EG00547	1.42847	1.42e-08					Phatr3_J10391	-1.72372	4.92696e-18
Phatr3_J46024	1.42864	1.05e-08					Phatr3_J46882	-1.72193	1.22204e-10
Phatr3_EG02449	1.4299	2.39e-10					Phatr3_J11559	-1.72153	1.28061e-11
Phatr3_J14988	1.43008	3.32e-09					Phatr3_J55080	-1.71861	5.87154e-34
Phatr3_J46435	1.43124	2.3e-10					Phatr3_J54754	-1.71858	3.57303e-37
Phatr3_J35561	1.43268	4.99e-06					Phatr3_J17362	-1.71823	4.45109e-21
Phatr3_J54699	1.43274	2.85e-33					Phatr3_EG01881	-1.71661	0.000193302
Phatr3_J47945	1.43377	1.42e-12					Phatr3_J47625	-1.71591	5.60465e-13
Phatr3_J44262	1.4366	0.00137903					Phatr3_J34125	-1.71568	2.22608e-07
Phatr3_J49062	1.43717	4.22e-17					Phatr3_Jdraft1869	-1.71345	0.0139855
Phatr3_J48093	1.43759	4.37e-12					Phatr3_J41423	-1.71331	1.42127e-96
Phatr3_J37532	1.43786	1.44e-13					Phatr3_J9444	-1.713	7.45787e-16
Phatr3_J11759	1.43893	8.26e-22					Phatr3_J44321	-1.71298	2.21844e-13
Phatr3_J18080	1.43915	3.64e-17					Phatr3_J51691	-1.71178	1.84653e-32
Phatr3_J43970	1.43948	3.52e-36					Phatr3_J43808	-1.71068	8.37094e-17
Phatr3_J13361	1.43985	1.29e-21					Phatr3_J13158	-1.71046	9.43452e-05
Phatr3_J15806	1.43985	0.00329423					Phatr3_J49610	-1.7093	8.33398e-07
Phatr3_J8686	1.44021	4.28e-65					Phatr3_J45544	-1.70678	5.88786e-65
Phatr3_EG01744	1.44181	1.65e-17					Phatr3_J16571	-1.70536	3.81782e-25
Phatr3_J54598	1.44245	1.52e-11					Phatr3_J39165	-1.70508	0.0217461
Phatr3_J23314	1.44359	2.12e-18					Phatr3_J34484	-1.70499	0.00020249
Phatr3_J46853	1.44386	1.77e-18					Phatr3_J16962	-1.70493	6.29438e-52
Phatr3_J45104	1.44547	1.89e-34					Phatr3_J48795	-1.7049	4.53573e-17
Phatr3_J10068	1.44614	2.09e-06					Phatr3_EG00373	-1.70481	5.54117e-32
Phatr3_EG02314	1.44698	4.33e-24					Phatr3_J40791	-1.70405	1.4149e-31
Phatr3_J15349	1.4479	7.53e-15					Phatr3_J46626	-1.70361	1.85806e-18
Phatr3_J47039	1.4485	8.89e-55					Phatr3_J48286	-1.7036	0.00749859
Phatr3_J47259	1.44908	3.69e-26					Phatr3_EG02461	-1.70355	2.69354e-07
Phatr3_J45586	1.44916	8.4e-35					Phatr3_J49621	-1.70285	0.00216085
Phatr3_J10479	1.45084	1.48e-20					Phatr3_J50592	-1.70037	1.64756e-27
Phatr3_J18826	1.45091	3.15e-38					Phatr3_J13602	-1.70004	4.95919e-11
Phatr3_J52316	1.45204	2.1e-28					Phatr3_J19762	-1.6994	2.27517e-06
Phatr3_Jdraft52	1.4535	1.49e-09					Phatr3_J46138	-1.69892	3.79861e-44
Phatr3_J48747	1.4551	1.6e-51					Phatr3_J21929	-1.69884	2.15652e-51
Phatr3_J31722	1.4559	4.87e-08					Phatr3_J23694	-1.69864	0.000756186
Phatr3_J16688	1.45629	1.33e-08					Phatr3_J41277	-1.69839	0.0213118
Phatr3_EG02631	1.45707	1.83e-59					Phatr3_EG00760	-1.6982	3.93692e-15
Phatr3_J46637	1.45715	8.23e-18					Phatr3_EG02662	-1.69799	6.81393e-07
Phatr3_J45315	1.4576	8.91e-24					Phatr3_J16711	-1.69693	1.96315e-18
Phatr3_J267	1.45953	7.85e-36					Phatr3_J48258	-1.69691	0.000100006
Phatr3_J50168	1.46153	2.6e-34					Phatr3_J48262	-1.69629	0.00139297
Phatr3_J49711	1.4631	1.97e-08					Phatr3_J43438	-1.69523	1.00619e-08
Phatr3_J42600	1.46412	3.74e-41					Phatr3_J33543	-1.69259	6.53769e-06
Phatr3_J50003	1.46492	6.8e-07					Phatr3_J10567	-1.69162	0.0398963
Phatr3_J11866	1.46605	4.95e-24					Phatr3_J48512	-1.69013	6.23735e-15
Phatr3_J33360	1.46781	3.12e-18					Phatr3_J48235	-1.6883	1.85594e-05
Phatr3_J43291	1.46795	5.01e-15					Phatr3_EG01291	-1.68822	6.24319e-06
Phatr3_EG01968	1.46882	3.06e-20					Phatr3_J47624	-1.68653	0.000165419
Phatr3_J43517	1.4697	2.06e-20					Phatr3_J28237	-1.6864	4.76018e-12
Phatr3_J10788	1.47065	1.51e-08					Phatr3_J47612	-1.68634	8.19225e-99
Phatr3_J22019	1.47172	7.74e-23					Phatr3_J20445	-1.6846	6.66124e-08
Phatr3_J16155	1.47196	4.22e-18					Phatr3_J23077	-1.68375	3.58437e-09
Phatr3_J49918	1.4727	0.0157837					Phatr3_J14502	-1.68291	5.95998e-17
Phatr3_EG01656	1.47365	8.92e-28					Phatr3_J47859	-1.6827	5.32615e-05
Phatr3_J54495	1.47625	2.93e-20					Phatr3_J38192	-1.68231	2.92727e-22
Phatr3_J39329	1.47717	1.19e-23					Phatr3_J21296	-1.68156	2.93727e-45
Phatr3_J6277	1.4772	7.11e-18					Phatr3_EG02268	-1.6796	1.16442e-61
Phatr3_J44975	1.47743	2.17e-11					Phatr3_J49218	-1.67911	3.52434e-26
Phatr3_J14771	1.47816	3.84e-08					Phatr3_J48977	-1.67841	8.44134e-09
Phatr3_J13244	1.47865	3.07e-05					Phatr3_J45408	-1.67701	3.52679e-55
Phatr3_J43027	1.47893	4.34e-23					Phatr3_J47570	-1.67701	3.64363e-07
Phatr3_J25974	1.47932	1.62e-16					Phatr3_J49550	-1.67685	3.77355e-18
Phatr3_J43619	1.48047	0.00323753					Phatr3_J16854	-1.67459	1.29414e-10
Phatr3_J46578	1.48154	2.74e-35					Phatr3_J45946	-1.67361	1.49398e-13
Phatr3_J50183	1.48307	8.1e-10					Phatr3_EG00797	-1.67267	1.65825e-19
Phatr3_J35095	1.48329	1.55e-15					Phatr3_J48823	-1.67239	0.000747408
Phatr3_J33524	1.48474	3.31e-20					Phatr3_Jdraft224	-1.6714	0.0137018
Phatr3_J45976	1.48504	5.93e-27					Phatr3_J31434	-1.66952	6.29962e-12
Phatr3_J1719	1.48524	1.49e-42					Phatr3_J46690	-1.66859	7.20872e-30
Phatr3_J44936	1.48544	3.62e-08					Phatr3_J49214	-1.66684	2.44741e-08
Phatr3_J28984	1.48837	3.49e-11					Phatr3_J22713	-1.66626	8.79978e-84
Phatr3_J43386	1.48876	0.000952383					Phatr3_J33254	-1.66589	1.50136e-25
Phatr3_J47192	1.4891	1.36e-39					Phatr3_J35643	-1.66463	3.60284e-19
Phatr3_Jdraft1689	1.48911	6.21e-63					Phatr3_J50280	-1.663	6.39292e-07
Phatr3_EG02594	1.49296	1.02e-72					Phatr3_J2394	-1.66239	1.19355e-05
Phatr3_J30660	1.49484	1.56e-85					Phatr3_J47550	-1.66192	2.27216e-13
Phatr3_EG00567	1.49554	6.08e-24					Phatr3_J44902	-1.66112	2.61074e-49
Phatr3_J48048	1.4961	4.01e-46					Phatr3_J43898	-1.66074	1.73441e-08
Phatr3_J5851	1.49802	4.34e-28					Phatr3_J44484	-1.65977	4.71756e-48
Phatr3_J47287	1.4988	2.39e-08					Phatr3_J50468	-1.65807	1.98626e-08
Phatr3_J44106	1.49914	2.3e-35					Phatr3_J30502	-1.65777	2.29544e-10
Phatr3_J51916	1.50315	4.39e-50					Phatr3_J54731	-1.65678	7.3508e-29
Phatr3_J47497	1.50368	1.6e-08					Phatr3_EG00926	-1.65666	2.44372e-06
Phatr3_J18280	1.50437	7.45e-08					Phatr3_J48851	-1.65647	1.76643e-22
Phatr3_J45931	1.50584	0.00038742					Phatr3_J45097	-1.65547	0.0468803
Phatr3_J46048	1.50587	1.24e-05					Phatr3_J33827	-1.65543	1.43654e-07
Phatr3_J52685	1.50623	6.41e-55					Phatr3_EG01416	-1.65399	1.60681e-08
Phatr3_J50105	1.5072	4.62e-10					Phatr3_J6817	-1.65385	0.000345951
Phatr3_J43467	1.50802	2.94e-35					Phatr3_J51183	-1.65338	9.21194e-96
Phatr3_J37918	1.5093	2.25e-18					Phatr3_EG00564	-1.65312	0.0238216
Phatr3_J10782	1.50933	1.27e-35					Phatr3_J12550	-1.65261	2.42594e-09
Phatr3_J49102	1.51001	6.38e-45					Phatr3_J50014	-1.65233	4.46453e-27
Phatr3_J21996	1.51043	6.65e-24					Phatr3_EG00544	-1.65191	1.75904e-08
Phatr3_J8407	1.51114	1.73e-35					Phatr3_J49314	-1.65076	8.28777e-29
Phatr3_EG02113	1.51145	1.55e-18					Phatr3_EG01108	-1.6505	3.79406e-10
Phatr3_EG01409	1.51187	1.28e-18					Phatr3_J54375	-1.6504	2.04977e-16
Phatr3_J43134	1.51238	1.33e-30					Phatr3_J42807	-1.65005	8.45087e-37
Phatr3_EG01379	1.51335	0.00881168					Phatr3_J49840	-1.64941	4.95616e-11
Phatr3_J44133	1.51382	1.19e-47	GPCR4		2.85566	0.08	Phatr3_J4216	-1.64881	0.0140201
Phatr3_J49869	1.51726	1.81e-12					Phatr3_J22554	-1.64866	0.000103333
Phatr3_J37067	1.51743	8.68e-18					Phatr3_J44050	-1.64524	4.07603e-31
Phatr3_J46406	1.51769	2.08e-63					Phatr3_J18489	-1.64448	1.15758e-34
Phatr3_J14068	1.51901	5.14e-11					Phatr3_J49040	-1.64447	2.32953e-07
Phatr3_EG02574	1.51936	4.35e-56					Phatr3_J45684	-1.64363	3.44402e-53
Phatr3_J44453	1.52004	0.00181154					Phatr3_J36221	-1.6431	0.000319818
Phatr3_J23444	1.52089	1.04e-33					Phatr3_J47082	-1.64143	0.00497361
Phatr3_Jdraft1756	1.52152	1.7e-13	GPCR1A		2.87093	0.07	Phatr3_J36060	-1.64101	0.0194597
Phatr3_J42830	1.52241	1.32e-29					Phatr3_J47401	-1.63944	2.01974e-13
Phatr3_J44645	1.52275	9.07e-32					Phatr3_J33313	-1.63927	1.72011e-08
Phatr3_J32087	1.52312	8.94e-41					Phatr3_J48170	-1.63748	0.00153366
Phatr3_J44527	1.52393	1.81e-31					Phatr3_J48546	-1.63728	0.000111359
Phatr3_J45676	1.5245	8.89e-06					Phatr3_Jdraft465	-1.63665	0.0254209
Phatr3_J46245	1.52453	1.34e-20					Phatr3_J23723	-1.63275	0.0014698
Phatr3_J48021	1.52854	1.32e-16					Phatr3_J37018	-1.63247	9.89007e-16
Phatr3_EG00161	1.52903	2.32e-94					Phatr3_J8890	-1.63229	0.000549865
Phatr3_EG00833	1.53093	3.58e-05					Phatr3_J27385	-1.63227	6.41894e-17
Phatr3_J51232	1.53102	5.8e-13					Phatr3_J51114	-1.63109	1.51536e-08
Phatr3_J44558	1.53122	6.23e-15					Phatr3_J12394	-1.62989	3.97589e-07
Phatr3_J47270	1.53226	2.13e-43					Phatr3_EG02109	-1.62942	7.20119e-11
Phatr3_J18199	1.53249	9.11e-42					Phatr3_J46215	-1.62892	3.77151e-09
Phatr3_EG01992	1.53431	6.45e-31					Phatr3_J37740	-1.62619	0.00157057
Phatr3_J14442	1.53706	3.99e-54					Phatr3_Jdraft741	-1.626	1.66353e-22
Phatr3_J10677	1.53836	3.76e-33					Phatr3_J10321	-1.62449	2.1138e-22
Phatr3_J48656	1.53851	1.6e-12					Phatr3_J40656	-1.62392	7.56671e-08
Phatr3_J16586	1.54173	5.1e-54					Phatr3_J44934	-1.62105	4.64279e-26
Phatr3_J54067	1.54287	7.21e-30					Phatr3_J51931	-1.61923	2.36985e-70
Phatr3_J18067	1.54303	6.66e-38					Phatr3_Jdraft1680	-1.61877	2.55871e-44
Phatr3_J47588	1.54402	4.17e-26					Phatr3_J20308	-1.61536	5.65964e-17
Phatr3_J34384	1.54607	9.89e-13					Phatr3_EG01350	-1.615	2.71804e-13
Phatr3_J8096	1.54634	4.13e-14					Phatr3_J51279	-1.61459	3.9165e-25
Phatr3_J49713	1.54732	3.52e-13					Phatr3_J44234	-1.61284	5.44371e-38
Phatr3_J40942	1.5475	4.94e-07					Phatr3_J37460	-1.61187	0.0038232
Phatr3_EG01895	1.54845	9.33e-39					Phatr3_J49185	-1.61154	6.31735e-14
Phatr3_J49648	1.54901	3.43e-25					Phatr3_J13096	-1.61112	6.21935e-13
Phatr3_J48612	1.54902	0.0492167					Phatr3_J47494	-1.61046	2.00003e-10
Phatr3_J28482	1.54913	4.45e-35					Phatr3_J30909	-1.61034	1.31552e-06
Phatr3_J45025	1.5496	5.09e-34					Phatr3_J34425	-1.61016	0.00164288
Phatr3_J37916	1.5505	3.88e-08					Phatr3_EG01682	-1.60907	3.80669e-11
Phatr3_J18473	1.55196	1.61e-41					Phatr3_J6288	-1.60837	3.70048e-11
Phatr3_J48693	1.55275	4.64e-42					Phatr3_J28219	-1.60649	9.24037e-28
Phatr3_J8828	1.55312	6.73e-11					Phatr3_J50463	-1.60614	1.92606e-06
Phatr3_J12401	1.55338	4.4e-40					Phatr3_J50130	-1.60582	7.7605e-10
Phatr3_J43479	1.55463	3.46e-89					Phatr3_J49377	-1.60544	5.99078e-18
Phatr3_J45746	1.55513	1.01e-54					Phatr3_EG01879	-1.60536	1.07537e-07
Phatr3_J50182	1.55513	2.22e-34					Phatr3_EG00966	-1.6015	2.21771e-12
Phatr3_J48377	1.55849	1.02e-41					Phatr3_J32132	-1.60061	2.93503e-12
Phatr3_EG01865	1.55876	7.24e-07					Phatr3_J42487	-1.59821	1.82201e-28
Phatr3_J43224	1.55971	1.6e-69					Phatr3_J45920	-1.59815	7.77414e-12
Phatr3_J32874	1.56076	1.98e-23					Phatr3_EG00306	-1.59701	0.0279299
Phatr3_J49633	1.5608	2.04e-21					Phatr3_J35984	-1.59599	0.00334226
Phatr3_J43432	1.56137	2e-14					Phatr3_J35862	-1.59391	0.0201849
Phatr3_J45058	1.56167	2.51e-33					Phatr3_J36590	-1.59385	3.03001e-09
Phatr3_J46170	1.56194	4.5e-07					Phatr3_J47325	-1.59372	4.65584e-05
Phatr3_J43654	1.56227	5.34e-13					Phatr3_J52346	-1.59245	2.29175e-10
Phatr3_J43222	1.56348	3e-16					Phatr3_J31599	-1.59105	8.81676e-17
Phatr3_J32559	1.56396	1.35e-05					Phatr3_J19103	-1.58973	9.9115e-14
Phatr3_J43123	1.56481	9.06e-27					Phatr3_J49857	-1.58866	8.63428e-29
Phatr3_J43298	1.56511	2.97e-12					Phatr3_J33767	-1.58794	1.08703e-05
Phatr3_J48717	1.5652	2.54e-19					Phatr3_J13240	-1.58741	2.04744e-11
Phatr3_EG01570	1.56594	3.47e-33					Phatr3_J44279	-1.58729	4.80898e-23
Phatr3_J49927	1.56702	2.25e-15					Phatr3_J31465	-1.58647	5.45101e-10
Phatr3_J47054	1.56772	0.000107139					Phatr3_J31594	-1.58537	7.6447e-07
Phatr3_J11088	1.56788	2.02e-47					Phatr3_J49172	-1.5847	5.72659e-14
Phatr3_EG02138	1.56997	0.00512513					Phatr3_J35061	-1.58163	0.000127044
Phatr3_J38891	1.57082	3.93e-35					Phatr3_J48316	-1.58118	5.61969e-19
Phatr3_EG00898	1.57106	0.011798					Phatr3_EG02232	-1.58115	9.6741e-87
Phatr3_J48246	1.57192	4.06e-13					Phatr3_J50108	-1.58064	2.38852e-06
Phatr3_J44799	1.5755	5.25e-19					Phatr3_J14427	-1.58044	4.80258e-09
Phatr3_J49472	1.57816	3.33e-22					Phatr3_J4127	-1.57855	3.5806e-10
Phatr3_J49951	1.57851	5.13e-06					Phatr3_J48130	-1.57791	1.39102e-06
Phatr3_J32665	1.57944	1.84e-45					Phatr3_J48145	-1.57677	2.42148e-10
Phatr3_EG00886	1.58118	6.3e-18					Phatr3_EG02531	-1.57674	2.17397e-06
Phatr3_J20608	1.58335	1.83e-21					Phatr3_Jdraft1500	-1.57608	1.29897e-08
Phatr3_J45928	1.58438	2.38e-30					Phatr3_J47428	-1.57575	5.91957e-07
Phatr3_J46942	1.58515	4.3e-20					Phatr3_J49595	-1.57522	3.13497e-07
Phatr3_J48355	1.58613	5.18e-35					Phatr3_J34247	-1.57477	1.65778e-08
Phatr3_J45416	1.58618	2.79e-23					Phatr3_J40956	-1.57382	1.07362e-13
Phatr3_EG01476	1.58709	1.29e-45					Phatr3_J45605	-1.57375	0.0205804
Phatr3_J47093	1.58881	8.77e-18					Phatr3_J49881	-1.57222	2.58077e-36
Phatr3_J14477	1.58959	1.02e-41					Phatr3_J42654	-1.56895	4.30784e-12
Phatr3_EG02171	1.59039	9.65e-40					Phatr3_J49776	-1.56846	1.01127e-10
Phatr3_J46041	1.59087	1.35e-40					Phatr3_J45019	-1.56778	4.91276e-07
Phatr3_J53964	1.59111	6.1e-41					Phatr3_J18745	-1.56754	2.22858e-36
Phatr3_J49391	1.59303	3.03e-43					Phatr3_J42872	-1.56706	9.22281e-35
Phatr3_EG02629	1.59423	5.54e-17					Phatr3_J46586	-1.56634	2.70719e-05
Phatr3_J11901	1.59531	1.22e-21					Phatr3_J45389	-1.56548	1.03733e-13
Phatr3_J46530	1.59617	4.12e-17					Phatr3_J15214	-1.56349	1.67809e-13
Phatr3_J49156	1.59835	4.08e-20					Phatr3_J46877	-1.56312	8.838e-12
Phatr3_J46309	1.60033	2.06e-05					Phatr3_J32747	-1.56281	4.93038e-17
Phatr3_J46889	1.60339	0.0127953					Phatr3_J42479	-1.56192	5.81363e-16
Phatr3_J43040	1.60404	5e-44					Phatr3_J42891	-1.5615	8.7701e-08
Phatr3_J48215	1.60527	1.43e-69					Phatr3_J13005	-1.56134	1.15267e-30
Phatr3_J50167	1.60658	6.58e-20					Phatr3_J46444	-1.56127	1.54033e-61
Phatr3_J45839	1.60677	8.63e-41					Phatr3_J45055	-1.56079	0.00115483
Phatr3_J30898	1.607	7.92e-50					Phatr3_J45722	-1.56001	2.80421e-05
Phatr3_J49948	1.60857	1.92e-08					Phatr3_J44340	-1.55819	1.04121e-14
Phatr3_J46770	1.60922	5.5e-05					Phatr3_J36711	-1.55791	2.6168e-06
Phatr3_J43465	1.61267	1.31e-35					Phatr3_J8840	-1.55546	3.17141e-08
Phatr3_J9896	1.61563	2.06e-76					Phatr3_J15595	-1.55451	4.77862e-05
Phatr3_Jdraft1143	1.61591	0.00163253					Phatr3_J47152	-1.55346	0.00209128
Phatr3_J48497	1.61647	1.05e-28					Phatr3_J47858	-1.55245	3.51022e-30
Phatr3_J36913	1.6196	2.42e-26					Phatr3_J53929	-1.55111	0.00018134
Phatr3_J54656	1.61981	1.5e-32					Phatr3_Jdraft1693	-1.55085	3.99717e-18
Phatr3_J45288	1.62104	3.12e-39					Phatr3_J35989	-1.5503	7.05823e-05
Phatr3_J23709	1.62112	8.4e-34					Phatr3_J10693	-1.54785	5.72965e-13
Phatr3_EG00698	1.62307	0.0026732					Phatr3_J12989	-1.54544	1.06435e-15
Phatr3_J49716	1.62381	2.48e-34					Phatr3_J43697	-1.54473	3.41563e-07
Phatr3_J46884	1.62669	7.49e-29					Phatr3_J49231	-1.54195	3.03479e-12
Phatr3_J43814	1.62682	2.73e-20					Phatr3_J50964	-1.54099	1.51678e-16
Phatr3_J12265	1.62856	2.29e-11					Phatr3_J32160	-1.54065	1.14359e-08
Phatr3_J15777	1.62958	8.33e-18					Phatr3_EG01785	-1.53826	0.0234122
Phatr3_J49878	1.62973	4.07e-06					Phatr3_J54217	-1.53687	3.40315e-12
Phatr3_J48338	1.63143	3.63e-24					Phatr3_J47706	-1.53682	1.37349e-05
Phatr3_J28359	1.63238	6.77e-69					Phatr3_J46424	-1.53491	2.73973e-06
Phatr3_J9855	1.63263	1.56e-07					Phatr3_J51058	-1.53354	4.63736e-19
Phatr3_J37144	1.63567	2.18e-24					Phatr3_J46699	-1.53315	1.4367e-05
Phatr3_J48608	1.63588	3.09e-20					Phatr3_J12238	-1.53163	1.80541e-08
Phatr3_J36103	1.63686	1.39e-11					Phatr3_EG02233	-1.53107	2.9076e-83
Phatr3_J34716	1.6371	2.77e-16					Phatr3_J50611	-1.53078	4.88492e-08
Phatr3_J50218	1.63726	5.37e-05					Phatr3_J42744	-1.53076	1.51704e-10
Phatr3_EG00268	1.63777	0.0226912					Phatr3_J46090	-1.53071	0.000856832
Phatr3_J50741	1.63885	1.36e-13					Phatr3_J36770	-1.5303	0.0115511
Phatr3_J48519	1.6392	2.44e-35					Phatr3_J7195	-1.52991	0.00404849
Phatr3_EG01268	1.63928	3.89e-09					Phatr3_EG01078	-1.52906	6.98593e-06
Phatr3_J3131	1.63971	6.11e-22					Phatr3_J30139	-1.5287	5.35491e-72
Phatr3_J49398	1.64052	1.9e-37					Phatr3_J45940	-1.52789	6.51888e-11
Phatr3_J45143	1.64061	2.79e-07					Phatr3_EG01923	-1.52765	8.30923e-16
Phatr3_J44296	1.64063	1.99e-56					Phatr3_J38475	-1.52625	1.91782e-06
Phatr3_J39546	1.64265	8.76e-09					Phatr3_J35156	-1.526	2.4454e-17
Phatr3_J43165	1.64312	2.45e-28					Phatr3_J12459	-1.52553	2.20304e-05
Phatr3_J47169	1.64359	1.16e-10					Phatr3_J49153	-1.52476	3.51338e-30
Phatr3_Jdraft920	1.64382	1.02e-49					Phatr3_EG01278	-1.52455	3.46072e-44
Phatr3_J44266	1.64542	4.75e-31					Phatr3_J2542	-1.52425	1.33241e-06
Phatr3_J12121	1.64609	1.06e-48					Phatr3_J15508	-1.52394	0.000535846
Phatr3_J50213	1.64886	2.61e-15					Phatr3_J35734	-1.52332	5.59616e-12
Phatr3_EG02236	1.64912	2.53e-12					Phatr3_J40329	-1.52274	1.85843e-07
Phatr3_J9653	1.64958	1.76e-25					Phatr3_J45978	-1.52264	5.8409e-08
Phatr3_EG01041	1.65044	3.15e-30					Phatr3_EG00702	-1.52245	1.64933e-07
Phatr3_J5271	1.65149	8.59e-11					Phatr3_J29658	-1.52235	0.0102335
Phatr3_EG02350	1.65255	9.65e-22					Phatr3_J4604	-1.52198	9.40158e-05
Phatr3_EG01508	1.65454	1.24e-35					Phatr3_J13004	-1.52134	0.000306715
Phatr3_EG01026	1.65491	4.68e-23					Phatr3_EG01119	-1.52131	0.000165563
Phatr3_J12927	1.65561	0.00344296					Phatr3_J49827	-1.52019	0.0247384
Phatr3_J5142	1.65838	2.46e-10					Phatr3_J38777	-1.52015	0.0215071
Phatr3_Jdraft1725	1.66185	9.4e-39					Phatr3_J48555	-1.51767	1.62281e-26
Phatr3_J49088	1.66249	3.47e-59					Phatr3_J40078	-1.51552	5.38601e-09
Phatr3_J45289	1.66249	1.1e-20					Phatr3_J43881	-1.51377	7.84164e-07
Phatr3_J10531	1.66448	1.17e-34					Phatr3_J23658	-1.51371	2.24228e-70
Phatr3_J37459	1.6652	3.97e-17					Phatr3_J4846	-1.51337	1.15852e-15
Phatr3_J52248	1.66585	1.95e-52					Phatr3_EG02549	-1.51081	1.96147e-29
Phatr3_Jdraft1583	1.66654	0.000154014					Phatr3_J27263	-1.51065	4.51668e-07
Phatr3_J43470	1.66777	1.01e-29					Phatr3_J40979	-1.51063	0.00826425
Phatr3_J15032	1.66898	4.59e-32					Phatr3_J16904	-1.51014	0.000263981
Phatr3_J39214	1.67023	2.59e-08					Phatr3_EG00346	-1.50927	1.65704e-09
Phatr3_EG01798	1.67052	4.14e-12					Phatr3_J31979	-1.50922	0.0120835
Phatr3_J45677	1.67091	3.95e-27					Phatr3_J47403	-1.5087	8.08686e-18
Phatr3_J3182	1.67384	5.29e-42					Phatr3_EG00342	-1.50838	1.27574e-08
Phatr3_J45003	1.67397	2.48e-15					Phatr3_J45182	-1.50595	0.000307291
Phatr3_J48861	1.6759	0.000293762					Phatr3_J3639	-1.5054	7.80371e-79
Phatr3_J29666	1.67602	2.78e-25					Phatr3_J46289	-1.50465	4.24262e-11
Phatr3_J54092	1.67604	6.78e-32					Phatr3_J42494	-1.50447	1.31867e-12
Phatr3_J43493	1.67783	1.93e-12					Phatr3_J14535	-1.50434	4.29755e-12
Phatr3_J49129	1.6789	0.0070504					Phatr3_J50343	-1.5043	0.00311935
Phatr3_J37719	1.67971	1.01e-13					Phatr3_J46248	-1.50398	1.32865e-29
Phatr3_J50326	1.68099	4.04e-42					Phatr3_J17215	-1.50333	4.85117e-10
Phatr3_J55230	1.68155	1.79e-51					Phatr3_J50273	-1.50308	1.79217e-05
Phatr3_J10102	1.68171	7.66e-27					Phatr3_J16063	-1.50308	3.59009e-07
Phatr3_J55087	1.68184	2.87e-38					Phatr3_J43122	-1.50273	6.07009e-10
Phatr3_J33116	1.68628	5.26e-31					Phatr3_EG01305	-1.50256	0.00149366
Phatr3_J50622	1.68919	2.25e-13					Phatr3_J19427	-1.50244	1.43785e-05
Phatr3_J49109	1.69227	6.41e-28					Phatr3_J43369	-1.50222	1.14572e-11
Phatr3_J11145	1.69246	8.53e-16					Phatr3_J44186	-1.5012	2.78143e-05
Phatr3_J49805	1.69255	4.15e-07					Phatr3_J40172	-1.50041	1.64158e-06
Phatr3_J46281	1.69421	6.33e-25					Phatr3_J31741	-1.49783	1.26269e-05
Phatr3_J49445	1.69455	1.64e-27					Phatr3_J32949	-1.49484	1.30872e-05
Phatr3_J51271	1.69558	5.32e-35					Phatr3_J21275	-1.49381	2.33732e-12
Phatr3_EG00488	1.6957	1.29e-25					Phatr3_J50434	-1.4926	3.12279e-09
Phatr3_J44829	1.6975	9.43e-18					Phatr3_J35065	-1.49171	4.36113e-10
Phatr3_J38924	1.69766	0.00314291					Phatr3_J49510	-1.49136	5.58443e-21
Phatr3_J19314	1.69791	1.93e-70					Phatr3_EG02451	-1.49094	1.59824e-07
Phatr3_J41413	1.69851	0.0235345					Phatr3_EG01672	-1.49034	4.6285e-11
Phatr3_J50149	1.69879	0.00313714					Phatr3_J47937	-1.48983	1.31798e-25
Phatr3_J40573	1.69901	8.79e-26					Phatr3_J48280	-1.48962	3.9895e-15
Phatr3_J11271	1.70186	3.31e-48					Phatr3_J55126	-1.48882	4.62406e-50
Phatr3_EG01630	1.7061	8.49e-51					Phatr3_J8181	-1.48702	5.56268e-19
Phatr3_J42483	1.70702	4.09e-07					Phatr3_J35642	-1.48652	4.97123e-06
Phatr3_J45795	1.70823	7.7e-18					Phatr3_EG01488	-1.48252	6.36299e-10
Phatr3_J22677	1.70888	1.94e-24					Phatr3_J43963	-1.48227	9.59352e-06
Phatr3_J44434	1.71019	2.11e-29					Phatr3_EG01424	-1.48167	2.00615e-24
Phatr3_J43585	1.71033	1.68e-69					Phatr3_J42934	-1.48142	1.30774e-18
Phatr3_J49775	1.71047	6.31e-31					Phatr3_J47348	-1.48032	3.13732e-07
Phatr3_J40594	1.71254	0.00229262					Phatr3_J47378	-1.47921	0.00023133
Phatr3_EG02520	1.71533	3.21e-31					Phatr3_J40441	-1.4775	0.000944376
Phatr3_J18239	1.71997	3.47e-56					Phatr3_J45354	-1.47731	0.00502642
Phatr3_J34303	1.72012	5.36e-15					Phatr3_J41042	-1.4769	3.64101e-17
Phatr3_J43754	1.72024	5.46e-18					Phatr3_J48668	-1.47688	2.17544e-12
Phatr3_EG02610	1.72204	3.25e-16					Phatr3_EG01037	-1.47648	2.18622e-07
Phatr3_EG00818	1.72221	0.00279901					Phatr3_J34974	-1.47563	4.48961e-07
Phatr3_EG02497	1.72374	3.06e-27					Phatr3_J44886	-1.47549	3.4487e-16
Phatr3_J48297	1.72542	1.77e-49					Phatr3_J2808	-1.47305	8.63751e-13
Phatr3_J44088	1.72655	3.11e-06					Phatr3_J48430	-1.47304	8.51538e-11
Phatr3_J26035	1.72747	2.92e-33					Phatr3_J8113	-1.47256	1.14832e-36
Phatr3_J48307	1.73054	4.67e-13					Phatr3_J33776	-1.47133	2.56389e-10
Phatr3_J37533	1.73282	4.88e-05					Phatr3_J29174	-1.47123	6.39097e-37
Phatr3_J49822	1.733	7.26e-18					Phatr3_J40952	-1.47105	0.000251622
Phatr3_J43687	1.73318	3.07e-36					Phatr3_J27923	-1.46963	4.52338e-45
Phatr3_J36358	1.73344	0.00372175					Phatr3_J45773	-1.4695	3.63081e-13
Phatr3_EG02427	1.73365	3.59e-52					Phatr3_J45479	-1.46904	4.76029e-08
Phatr3_J47170	1.73394	3.35e-14					Phatr3_J34965	-1.46862	3.68843e-52
Phatr3_J49073	1.7343	2.49e-09					Phatr3_J48694	-1.46784	2.90207e-10
Phatr3_J44555	1.73496	7.77e-56					Phatr3_EG00045	-1.4672	9.62733e-09
Phatr3_J1473	1.73584	3.68e-27					Phatr3_J8451	-1.46455	6.94381e-08
Phatr3_J44584	1.73724	1.95e-32					Phatr3_J9427	-1.46428	0.00497026
Phatr3_J36891	1.73974	3.73e-52					Phatr3_J34933	-1.46385	4.55149e-32
Phatr3_J43421	1.74191	1.06e-23					Phatr3_J44140	-1.46359	8.10874e-10
Phatr3_J39797	1.74232	0.000430707					Phatr3_J19604	-1.46352	0.0103357
Phatr3_EG02611	1.7426	5.05e-63					Phatr3_J47820	-1.46322	2.82108e-28
Phatr3_J42500	1.74396	6.81e-37					Phatr3_J5762	-1.46256	1.63848e-07
Phatr3_J49707	1.74422	3.39e-65					Phatr3_J42701	-1.46236	3.68283e-07
Phatr3_EG02221	1.7443	5.55e-78					Phatr3_J45588	-1.46164	6.31562e-39
Phatr3_J43501	1.74642	2.4e-18					Phatr3_J43944	-1.4616	1.75352e-45
Phatr3_J30620	1.74677	1.46e-38					Phatr3_J47607	-1.46076	0.000208516
Phatr3_J43474	1.74686	1.77e-11					Phatr3_J44235	-1.45931	1.90661e-10
Phatr3_J47669	1.74713	1.42e-15					Phatr3_J21135	-1.45886	1.98765e-17
Phatr3_EG02471	1.74737	3.71e-34					Phatr3_J35869	-1.45883	0.000259228
Phatr3_J14202	1.7481	4.83e-59	Protein kinase C				Phatr3_J48859	-1.45842	3.44142e-15
Phatr3_J35733	1.75097	2.5e-78					Phatr3_J35064	-1.45742	5.09527e-05
Phatr3_J37243	1.75131	9.37e-05					Phatr3_J48686	-1.45739	3.32737e-08
Phatr3_EG00144	1.75276	2.85e-45					Phatr3_J48695	-1.45343	1.11956e-09
Phatr3_J25298	1.75304	3.03e-33					Phatr3_J42523	-1.45316	4.84213e-23
Phatr3_J3834	1.75327	2.74e-28					Phatr3_J14696	-1.45208	2.91061e-09
Phatr3_J43705	1.75356	6.68e-26					Phatr3_EG01668	-1.45118	4.19741e-36
Phatr3_J44971	1.75502	2.69e-95					Phatr3_J46816	-1.45118	2.89575e-08
Phatr3_J52607	1.75551	6.02e-54					Phatr3_J48970	-1.44998	5.28636e-07
Phatr3_EG01639	1.75707	0.0412465					Phatr3_J45901	-1.44912	5.33714e-09
Phatr3_Jdraft1638	1.75756	1.72e-45					Phatr3_J15371	-1.44892	9.45074e-13
Phatr3_J43128	1.75879	1.51e-22					Phatr3_J46843	-1.44868	6.83052e-13
Phatr3_J48755	1.76114	1.76e-18					Phatr3_J43205	-1.44673	5.17767e-16
Phatr3_J42151	1.7614	1.58e-21					Phatr3_J19669	-1.4464	2.89381e-07
Phatr3_J47084	1.76365	1.62e-22					Phatr3_J13237	-1.44559	1.35444e-09
Phatr3_J49815	1.76438	4.24e-62					Phatr3_J20227	-1.44503	2.04639e-12
Phatr3_J47699	1.76606	1.82e-17					Phatr3_J34418	-1.44384	0.000290266
Phatr3_J48783	1.76617	1.01e-48					Phatr3_J17086	-1.44302	1.29399e-14
Phatr3_J43464	1.76775	1.92e-34					Phatr3_J29196	-1.44201	1.86634e-12
Phatr3_J49765	1.76778	1.98e-53					Phatr3_J14867	-1.44114	7.69546e-49
Phatr3_J49720	1.76797	4.28e-41					Phatr3_J40239	-1.44045	2.44276e-06
Phatr3_J22453	1.77209	1.34e-44					Phatr3_J44022	-1.43988	1.18572e-05
Phatr3_EG00543	1.77408	1.09e-28					Phatr3_J42245	-1.43884	3.66413e-27
Phatr3_EG01939	1.77661	2.3e-13					Phatr3_J49911	-1.43841	0.000348142
Phatr3_J49849	1.77733	2.04e-07					Phatr3_J13360	-1.43817	0.000108214
Phatr3_J37367	1.77802	7.98e-09					Phatr3_J16707	-1.43761	3.81502e-15
Phatr3_EG00226	1.77918	0.0327578					Phatr3_J50209	-1.43751	0.0303873
Phatr3_EG02357	1.7807	3.07e-11					Phatr3_J46622	-1.43747	1.83968e-06
Phatr3_J43450	1.78073	1.86e-16					Phatr3_J49248	-1.43737	0.0194846
Phatr3_J45536	1.78152	9.54e-70					Phatr3_J31840	-1.43731	2.70683e-06
Phatr3_J52648	1.78159	4.61e-34					Phatr3_Jdraft1534	-1.4371	0.0117788
Phatr3_J46668	1.78249	1.05e-26					Phatr3_J45894	-1.43606	2.8153e-17
Phatr3_J46764	1.78259	6.34e-39					Phatr3_J28215	-1.43493	1.70425e-16
Phatr3_J46692	1.78346	1.33e-24					Phatr3_J48616	-1.43456	2.29845e-08
Phatr3_J54026	1.78562	2.31e-72					Phatr3_J10497	-1.42952	0.000145165
Phatr3_EG01285	1.78685	8.32e-10					Phatr3_J47254	-1.42761	1.56972e-05
Phatr3_J7755	1.79248	1.65e-44					Phatr3_Jdraft420	-1.42493	6.04087e-08
Phatr3_J49017	1.79275	6.52e-51					Phatr3_J50562	-1.42411	2.06137e-05
Phatr3_EG00164	1.79304	5.49e-07					Phatr3_J43792	-1.42367	4.33375e-08
Phatr3_J10418	1.79365	1.07e-11					Phatr3_EG02272	-1.42285	4.10741e-27
Phatr3_J55122	1.79662	4.68e-65					Phatr3_J42282	-1.42246	9.71947e-25
Phatr3_J45429	1.79672	4.06e-06					Phatr3_J5512	-1.42246	7.75827e-16
Phatr3_J32535	1.79747	7.68e-20					Phatr3_J26934	-1.42175	9.01608e-54
Phatr3_J47155	1.79845	1.18e-38					Phatr3_J46872	-1.42174	1.29738e-56
Phatr3_J55229	1.79854	1.13e-40					Phatr3_J44566	-1.42023	7.36897e-05
Phatr3_EG01319	1.79871	1.17e-26					Phatr3_J47795	-1.42012	1.22024e-12
Phatr3_J23908	1.80062	9.18e-16					Phatr3_EG02324	-1.41927	9.15563e-05
Phatr3_J4994	1.80233	4.17e-23					Phatr3_J54465	-1.41851	2.64942e-68
Phatr3_J28979	1.80245	3.86e-56					Phatr3_J50517	-1.41845	2.25369e-12
Phatr3_J13864	1.80321	3.13e-48					Phatr3_J18398	-1.4179	9.3125e-39
Phatr3_J45779	1.80362	4.25e-42					Phatr3_J13382	-1.41727	2.29721e-12
Phatr3_J44112	1.8056	4.8e-78					Phatr3_J36634	-1.41714	7.47872e-06
Phatr3_J5217	1.80736	1.52e-10					Phatr3_EG00617	-1.41696	0.00168377
Phatr3_J40453	1.80742	2.13e-11					Phatr3_J37681	-1.41688	3.33784e-06
Phatr3_J41220	1.80789	2.4e-54					Phatr3_J47797	-1.41508	9.97412e-08
Phatr3_J40467	1.81069	1.36e-06					Phatr3_J43109	-1.41469	4.29481e-08
Phatr3_J1598	1.81131	3.07e-33					Phatr3_J31529	-1.41426	4.49207e-08
Phatr3_J23706	1.8126	4.95e-31					Phatr3_J46694	-1.41332	4.59021e-07
Phatr3_Jdraft1760	1.81344	0.00016512					Phatr3_J46880	-1.41153	7.53714e-21
Phatr3_J47168	1.81349	3.9e-21					Phatr3_J39772	-1.40968	1.70215e-08
Phatr3_J33278	1.8139	5.24e-07					Phatr3_J38946	-1.4092	0.000691445
Phatr3_J14785	1.81501	0.00838713					Phatr3_J47316	-1.40759	4.65807e-07
Phatr3_J37514	1.81529	1.05e-08					Phatr3_EG00930	-1.40737	0.0197036
Phatr3_J46006	1.81718	0.00314291					Phatr3_J46618	-1.40686	5.37392e-09
Phatr3_J44739	1.81838	2.68e-27					Phatr3_J54323	-1.40467	1.40152e-29
Phatr3_J40273	1.81975	3.49e-35					Phatr3_J50387	-1.4045	2.43253e-05
Phatr3_EG02082	1.82361	3.76e-29					Phatr3_J32120	-1.40405	5.81245e-06
Phatr3_J42896	1.82416	1.55e-10					Phatr3_J22315	-1.40348	4.90518e-05
Phatr3_EG01916	1.82551	8.46e-20					Phatr3_J49670	-1.40257	9.99277e-36
Phatr3_J48447	1.82658	2.23e-28					Phatr3_J33087	-1.40255	0.0436664
Phatr3_J49814	1.82683	7.67e-10					Phatr3_J50295	-1.40185	9.99731e-12
Phatr3_EG02206	1.82722	5.59e-33					Phatr3_Jdraft521	-1.40165	5.0132e-14
Phatr3_J39357	1.82991	1.42e-06					Phatr3_J54222	-1.40063	1.25081e-09
Phatr3_J43394	1.83241	1.19e-50					Phatr3_J50498	-1.39896	4.85566e-30
Phatr3_J44537	1.83259	1.73e-06					Phatr3_J43169	-1.39886	3.0511e-15
Phatr3_J31571	1.83608	2.46e-21					Phatr3_J36847	-1.39873	0.00501002
Phatr3_EG00399	1.83776	2.15e-08					Phatr3_J16302	-1.39817	0.000106647
Phatr3_J45242	1.83809	5.46e-05					Phatr3_J27166	-1.39816	1.05683e-10
Phatr3_J19324	1.84079	7.02e-55					Phatr3_J48483	-1.39686	4.17358e-08
Phatr3_J14937	1.84197	6.89e-28					Phatr3_J34028	-1.39625	5.48429e-19
Phatr3_J49164	1.84275	7.28e-38					Phatr3_EG01764	-1.39609	0.00502928
Phatr3_EG02055	1.85177	1.35e-23					Phatr3_J47422	-1.39581	0.000933006
Phatr3_J42501	1.85268	1.26e-57					Phatr3_J54751	-1.39567	7.10942e-17
Phatr3_Jdraft1182	1.8557	7.8e-07					Phatr3_J33616	-1.39488	3.67646e-06
Phatr3_Jdraft1526	1.85635	2.5e-19					Phatr3_J49302	-1.39469	1.76364e-20
Phatr3_J46134	1.85695	0.0346059					Phatr3_J50128	-1.3936	1.5243e-12
Phatr3_J44800	1.8615	4.45e-111					Phatr3_J23672	-1.39254	9.55887e-06
Phatr3_EG02428	1.86563	5.48e-47					Phatr3_J32411	-1.39211	3.2736e-06
Phatr3_EG01853	1.86587	0.000611083					Phatr3_J23053	-1.39157	4.01682e-06
Phatr3_J48245	1.86588	7.25e-87					Phatr3_J54958	-1.38969	6.03719e-21
Phatr3_EG00071	1.86633	1.62e-45					Phatr3_J13987	-1.38895	1.12347e-07
Phatr3_J46602	1.86748	9.74e-66					Phatr3_J49575	-1.38817	0.00092978
Phatr3_J16445	1.86787	7.13e-38					Phatr3_J8141	-1.38816	0.00103134
Phatr3_J48687	1.86921	2.43e-21					Phatr3_J40659	-1.38617	0.000470929
Phatr3_J44750	1.8703	1.66e-86					Phatr3_EG01063	-1.38607	0.00613598
Phatr3_J40842	1.87152	1.21e-20					Phatr3_J1690	-1.3855	8.93687e-09
Phatr3_J39425	1.87177	0.000612568					Phatr3_J46625	-1.38425	2.19133e-08
Phatr3_J49719	1.87232	5.98e-53					Phatr3_J48302	-1.38415	1.10721e-15
Phatr3_J44877	1.87323	1.93e-19					Phatr3_J44725	-1.38261	7.9777e-43
Phatr3_J27726	1.87454	3.57e-114					Phatr3_J22658	-1.38215	3.03021e-07
Phatr3_J48737	1.87473	3.97e-31					Phatr3_J47573	-1.38148	3.94245e-48
Phatr3_J42955	1.87608	6.12e-17					Phatr3_EG00412	-1.38125	3.43125e-07
Phatr3_J19025	1.87654	4.58e-70					Phatr3_J35519	-1.38114	0.00069003
Phatr3_J46213	1.87764	3.47e-34					Phatr3_J43760	-1.381	3.99241e-13
Phatr3_J20188	1.87795	1.37e-47					Phatr3_J44063	-1.38063	2.33922e-06
Phatr3_J51897	1.87848	7.41e-25					Phatr3_J44488	-1.37955	6.41992e-45
Phatr3_J46370	1.88136	1.16e-09					Phatr3_J46531	-1.3782	9.13831e-11
Phatr3_J46547	1.88186	6e-100					Phatr3_J39045	-1.37702	0.000210621
Phatr3_J4048	1.88284	1.6e-09					Phatr3_EG01139	-1.37635	2.25848e-34
Phatr3_J15913	1.88298	1.31e-40					Phatr3_J32095	-1.37455	0.000241043
Phatr3_J40786	1.8876	7e-19					Phatr3_EG01340	-1.37424	0.000963273
Phatr3_J50090	1.89102	6.84e-22					Phatr3_J53969	-1.3742	2.72198e-09
Phatr3_J39117	1.89259	8.95e-06					Phatr3_J9251	-1.37415	1.5888e-07
Phatr3_J32692	1.89398	7.32e-16					Phatr3_J50346	-1.37364	5.78921e-12
Phatr3_J48427	1.89411	2.24e-39					Phatr3_J14212	-1.37328	5.61247e-06
Phatr3_EG00128	1.89462	0.0431115					Phatr3_J9359	-1.37308	2.24168e-09
Phatr3_J43196	1.89712	8.78e-48					Phatr3_J49162	-1.37112	0.000531274
Phatr3_J48362	1.89767	6.29e-25					Phatr3_J50049	-1.37086	1.17458e-45
Phatr3_J33457	1.89767	0.00212949					Phatr3_J38671	-1.37054	2.25255e-06
Phatr3_J32550	1.89807	5.39e-40					Phatr3_J15320	-1.37031	7.25948e-05
Phatr3_J16105	1.89874	3.01e-45					Phatr3_J45826	-1.36947	3.89138e-16
Phatr3_J43822	1.89986	5.52e-15					Phatr3_J33088	-1.36844	0.000127331
Phatr3_J43677	1.90139	1.12e-35					Phatr3_J37658	-1.36774	0.000209756
Phatr3_J50630	1.90172	2.03e-51					Phatr3_J49557	-1.36678	8.26603e-16
Phatr3_EG00303	1.90293	1.22e-11					Phatr3_J46344	-1.36676	5.8861e-10
Phatr3_J49797	1.90317	1.04e-69					Phatr3_EG00654	-1.36631	0.000125043
Phatr3_EG02336	1.90335	3.76e-30					Phatr3_J16932	-1.36424	2.44369e-06
Phatr3_J46937	1.90494	8.08e-104					Phatr3_J50286	-1.36412	2.39978e-07
Phatr3_J45748	1.9051	2.48e-30					Phatr3_J49601	-1.36357	3.27083e-52
Phatr3_J14177	1.90601	6.01e-45					Phatr3_J48171	-1.36325	3.0011e-08
Phatr3_J55096	1.90799	4.91e-76					Phatr3_J50559	-1.36302	5.14836e-09
Phatr3_J43925	1.91338	6.53e-05					Phatr3_J41351	-1.36205	4.82539e-08
Phatr3_J45251	1.91386	2.68e-34					Phatr3_J49091	-1.36132	1.41766e-11
Phatr3_J10666	1.91424	3.17e-32					Phatr3_J11954	-1.36117	4.05728e-07
Phatr3_EG02453	1.91493	1.97e-54					Phatr3_J54726	-1.35991	4.3874e-12
Phatr3_J36001	1.91521	1.31e-53					Phatr3_J43076	-1.35928	1.06429e-07
Phatr3_J47345	1.9157	7.73e-19					Phatr3_J14927	-1.35891	0.000195823
Phatr3_EG01502	1.91599	2.29e-72					Phatr3_J48967	-1.35829	0.00922972
Phatr3_J47919	1.91638	1.91e-39					Phatr3_EG01381	-1.3582	0.013261
Phatr3_J49998	1.91658	1.76e-10					Phatr3_J49182	-1.35771	1.12596e-11
Phatr3_J2037	1.91896	7.41e-54					Phatr3_J21039	-1.35686	2.24949e-05
Phatr3_J32759	1.92072	3.37e-68					Phatr3_J48211	-1.35647	1.38529e-22
Phatr3_J47116	1.92122	2.12e-26					Phatr3_J44664	-1.35566	2.08932e-11
Phatr3_J44545	1.9222	1.55e-47					Phatr3_J28068	-1.35532	1.30641e-15
Phatr3_J41746	1.92355	1.03e-10					Phatr3_J46109	-1.35341	7.67115e-09
Phatr3_J13752	1.92359	2.65e-25					Phatr3_J47617	-1.35298	2.49055e-06
Phatr3_EG02112	1.92403	1.7e-83					Phatr3_J51519	-1.35267	3.21218e-14
Phatr3_J50220	1.92606	0.00944509					Phatr3_J16982	-1.35243	1.25563e-07
Phatr3_J35819	1.92661	1.34e-39					Phatr3_J14339	-1.35169	5.96954e-12
Phatr3_J47373	1.92704	5.81e-50					Phatr3_J12731	-1.35076	1.81192e-05
Phatr3_J9180	1.93011	2.35e-23					Phatr3_Jdraft1512	-1.34884	3.19377e-05
Phatr3_J48711	1.93151	1e-27					Phatr3_J9411	-1.34815	0.00248484
Phatr3_J29266	1.93162	9.27e-67					Phatr3_J33164	-1.34812	0.0103832
Phatr3_J15862	1.93484	4.93e-52					Phatr3_J46105	-1.34807	3.73694e-08
Phatr3_EG00391	1.9365	3.23e-13					Phatr3_EG02360	-1.34738	1.60719e-84
Phatr3_J25394	1.93727	2.73e-50					Phatr3_J49098	-1.34562	2.12041e-14
Phatr3_EG02380	1.93847	6.53e-90					Phatr3_J31133	-1.34495	1.04823e-15
Phatr3_J9989	1.93882	2.96e-41					Phatr3_J14284	-1.3447	5.24982e-15
Phatr3_J43771	1.93936	2.79e-61					Phatr3_J48134	-1.34464	1.9358e-05
Phatr3_J39888	1.94187	5.34e-17					Phatr3_J47484	-1.34368	8.42375e-06
Phatr3_J50153	1.94462	4.65e-13					Phatr3_J44690	-1.34367	5.14278e-05
Phatr3_J47722	1.94462	1.06e-09					Phatr3_J45921	-1.34351	7.5543e-10
Phatr3_EG00691	1.94738	0.011754					Phatr3_EG00777	-1.34264	3.30948e-05
Phatr3_J36390	1.94758	2.05e-96					Phatr3_J36662	-1.3422	1.62469e-12
Phatr3_J36259	1.94962	3.94e-09					Phatr3_J48944	-1.34093	1.7054e-16
Phatr3_J47015	1.9575	4.06e-61					Phatr3_J30667	-1.34078	0.00279888
Phatr3_EG01091	1.96128	8.94e-17					Phatr3_J47161	-1.33985	0.000947327
Phatr3_J39360	1.96192	8.28e-17					Phatr3_J48085	-1.33799	2.44467e-18
Phatr3_J4342	1.96353	0.00118331					Phatr3_J37877	-1.33537	0.0431909
Phatr3_J48932	1.96677	1.36e-19					Phatr3_J40052	-1.33516	7.09567e-09
Phatr3_J9983	1.96754	3.68e-12					Phatr3_J44259	-1.33377	2.53295e-26
Phatr3_J44680	1.96793	9.06e-10					Phatr3_J45770	-1.33215	0.00168416
Phatr3_J43446	1.97208	1.22e-47					Phatr3_EG02652	-1.33087	2.10793e-19
Phatr3_J43083	1.97288	0.0256339					Phatr3_J52539	-1.33002	1.53781e-28
Phatr3_J49410	1.97506	3.39e-20					Phatr3_J19244	-1.32924	1.85575e-10
Phatr3_J46447	1.97509	1.81e-06					Phatr3_J42015	-1.32754	4.28906e-30
Phatr3_J14908	1.9753	2.67e-22					Phatr3_EG01852	-1.32595	2.22614e-25
Phatr3_J11144	1.97577	1.91e-85					Phatr3_J43221	-1.3258	0.00200601
Phatr3_J40950	1.97727	0.000129191					Phatr3_J31433	-1.32567	4.04199e-43
Phatr3_J10508	1.97984	1.53e-26					Phatr3_J55114	-1.32504	2.06582e-05
Phatr3_EG00368	1.98193	1.77e-07					Phatr3_J19093	-1.3247	9.41918e-16
Phatr3_J47781	1.98527	0.000121484					Phatr3_J43398	-1.32353	3.96006e-06
Phatr3_EG02057	1.98581	3.48e-30					Phatr3_J40761	-1.3231	6.92078e-08
Phatr3_J50605	1.98608	8.06e-19					Phatr3_J46753	-1.32302	0.00121994
Phatr3_EG00189	1.98663	4.75e-47					Phatr3_J15764	-1.32301	0.000751456
Phatr3_J52444	1.98747	5.67e-22					Phatr3_J42255	-1.32269	4.67585e-14
Phatr3_J43274	1.98936	1.92e-69					Phatr3_J49764	-1.32064	9.80821e-28
Phatr3_J54869	1.99678	5.06e-77					Phatr3_J34920	-1.32058	5.16867e-10
Phatr3_EG02176	1.99707	1.68e-73					Phatr3_J8940	-1.31987	1.36693e-06
Phatr3_J39914	1.99782	1.61e-33					Phatr3_J23598	-1.31928	1.69871e-28
Phatr3_J44523	1.99862	2.12e-06					Phatr3_J47078	-1.31897	0.00185255
Phatr3_J34708	1.99895	7.36e-19					Phatr3_J34672	-1.31821	0.0129375
Phatr3_J40877	2.00356	0.00441125					Phatr3_J7923	-1.3182	1.86985e-09
Phatr3_J54064	2.0047	2.67e-100					Phatr3_J49507	-1.31759	7.15084e-05
Phatr3_EG00620	2.00533	2.95e-26					Phatr3_J16147	-1.31672	1.29954e-06
Phatr3_J47737	2.00606	3.54e-64					Phatr3_J32113	-1.31538	7.02383e-12
Phatr3_J35332	2.00663	0.000123048					Phatr3_J48507	-1.31537	3.39732e-15
Phatr3_Jdraft1446	2.01134	5.88e-06					Phatr3_J11934	-1.31498	5.69764e-07
Phatr3_J47337	2.01231	1.43e-13					Phatr3_J48837	-1.31473	0.0356015
Phatr3_J44326	2.01253	1.91e-36					Phatr3_J47734	-1.31466	3.26213e-06
Phatr3_J33498	2.01272	2.14e-61					Phatr3_J48567	-1.31388	0.000349805
Phatr3_EG02166	2.013	4.5e-24					Phatr3_EG02665	-1.31315	1.28988e-05
Phatr3_J43375	2.01632	6.25e-33					Phatr3_J10963	-1.31306	2.02286e-15
Phatr3_J50179	2.02015	1.92e-35					Phatr3_J44089	-1.31281	1.27023e-14
Phatr3_J41130	2.02193	1.46e-48					Phatr3_J16067	-1.31251	9.32496e-05
Phatr3_J2648	2.02341	7.19e-53					Phatr3_J45435	-1.31173	1.01321e-10
Phatr3_EG02127	2.02368	0.00681167					Phatr3_J48655	-1.31026	0.000625253
Phatr3_J44301	2.02571	6.07e-116					Phatr3_J11735	-1.30975	9.46383e-16
Phatr3_J46905	2.02966	2.33e-57					Phatr3_J44662	-1.30939	2.08448e-16
Phatr3_J44942	2.02972	5.91e-14					Phatr3_J48683	-1.30869	0.00727968
Phatr3_J43531	2.03361	1.11e-159					Phatr3_J7430	-1.30733	2.24573e-05
Phatr3_J49871	2.03366	1.55e-52					Phatr3_EG01421	-1.307	1.7238e-25
Phatr3_EG02002	2.03443	7.43e-55					Phatr3_J47925	-1.3055	5.2745e-06
Phatr3_EG01930	2.0357	1.26e-76					Phatr3_J46661	-1.30503	4.07478e-08
Phatr3_EG01412	2.03749	5.57e-73					Phatr3_J45204	-1.30493	1.42558e-11
Phatr3_J48309	2.03964	1.21e-58					Phatr3_J10893	-1.30486	4.10008e-12
Phatr3_J13322	2.04409	1.33e-15					Phatr3_J35395	-1.30395	3.93735e-34
Phatr3_J34415	2.04414	1.05e-07					Phatr3_J36844	-1.30393	1.38782e-05
Phatr3_EG02512	2.0445	6.64e-67					Phatr3_EG01910	-1.30366	4.03728e-06
Phatr3_J42656	2.04454	5.19e-33					Phatr3_J48606	-1.30239	1.63631e-05
Phatr3_J33120	2.04774	2.26e-16					Phatr3_J22974	-1.3021	2.79306e-26
Phatr3_J43880	2.04955	1.87e-42					Phatr3_EG01343	-1.30173	0.000954923
Phatr3_EG02422	2.05021	3.05e-26					Phatr3_J43481	-1.30164	2.5243e-18
Phatr3_EG01436	2.05248	4.87e-59					Phatr3_J1990	-1.30115	6.62106e-05
Phatr3_J48068	2.05418	8.92e-15					Phatr3_J27135	-1.30104	3.76313e-13
Phatr3_Jdraft1329	2.05435	4.6e-13					Phatr3_J2762	-1.30079	1.90542e-14
Phatr3_J51720	2.0551	2.16e-68					Phatr3_J39335	-1.29968	0.000792942
Phatr3_J43504	2.05624	6.88e-31					Phatr3_J46126	-1.29942	4.49951e-29
Phatr3_J35098	2.05905	0.000574548					Phatr3_J16375	-1.29905	3.18615e-44
Phatr3_J9890	2.06345	2.66e-80					Phatr3_J35813	-1.29795	2.42212e-09
Phatr3_J43429	2.06416	2.9e-40					Phatr3_J54983	-1.29741	4.14642e-06
Phatr3_J43964	2.06513	2.53e-23					Phatr3_J38085	-1.29734	3.86943e-50
Phatr3_EG02568	2.06515	9.88e-43					Phatr3_J47293	-1.29684	0.0197144
Phatr3_EG01045	2.06666	2.51e-42					Phatr3_J14387	-1.29661	4.95866e-29
Phatr3_Jdraft559	2.06886	1.27e-58					Phatr3_J50011	-1.29589	2.24508e-05
Phatr3_J43879	2.07029	2.91e-69					Phatr3_J9649	-1.29583	5.34848e-07
Phatr3_EG00445	2.07106	3.82e-43					Phatr3_J42535	-1.2955	1.25857e-09
Phatr3_J52468	2.07116	2.79e-31					Phatr3_J12799	-1.29335	1.86943e-20
Phatr3_J48434	2.07296	2e-33					Phatr3_J36403	-1.29222	3.11768e-05
Phatr3_EG01281	2.07375	8.53e-26					Phatr3_J47268	-1.29187	1.6966e-13
Phatr3_J46497	2.07715	7.92e-53					Phatr3_J41476	-1.29185	0.0117721
Phatr3_J5491	2.08112	1.17e-127					Phatr3_J31763	-1.29032	0.000178833
Phatr3_J16357	2.08708	7.72e-88					Phatr3_J48587	-1.2903	0.00174828
Phatr3_J23959	2.08808	6.68e-106					Phatr3_J46044	-1.28999	0.000159532
Phatr3_J46375	2.08811	1.46e-38					Phatr3_J12294	-1.28994	5.65872e-05
Phatr3_J17523	2.08886	4.21e-15					Phatr3_J23557	-1.28984	6.20285e-12
Phatr3_J48920	2.09092	7.97e-52					Phatr3_EG01200	-1.28945	1.04936e-13
Phatr3_J46236	2.09232	4.41e-99					Phatr3_J45582	-1.28939	1.23398e-18
Phatr3_J45664	2.09245	5.19e-22					Phatr3_J28585	-1.28849	3.45077e-12
Phatr3_J46511	2.09906	1.73e-12					Phatr3_J43516	-1.28789	5.4148e-06
Phatr3_EG01389	2.09988	5.68e-15					Phatr3_J21030	-1.28557	6.12232e-27
Phatr3_Jdraft1380	2.10353	3.38e-38					Phatr3_J10970	-1.28342	4.96049e-19
Phatr3_Jdraft1567	2.1042	1.02e-06					Phatr3_J10356	-1.28281	1.72544e-16
Phatr3_J50000	2.10453	7.72e-15					Phatr3_J26299	-1.28222	1.13655e-32
Phatr3_J46013	2.10481	3.18e-18					Phatr3_J30092	-1.28087	8.95243e-10
Phatr3_J43280	2.10971	2.49e-34					Phatr3_J44606	-1.28015	3.32965e-08
Phatr3_EG02641	2.1101	2.87e-68					Phatr3_J9164	-1.28006	2.3164e-14
Phatr3_J10544	2.11295	1.19e-27					Phatr3_J42169	-1.27999	1.36853e-07
Phatr3_J49907	2.11312	6.09e-63					Phatr3_J49624	-1.27991	8.6123e-05
Phatr3_J25551	2.11711	2.91e-83					Phatr3_EG00227	-1.27791	0.0026414
Phatr3_EG02382	2.11718	1.01e-07					Phatr3_J35895	-1.27688	0.0141132
Phatr3_J42576	2.1187	2.29e-09					Phatr3_J33400	-1.2766	0.00117164
Phatr3_J32036	2.12049	1.39e-44					Phatr3_J34631	-1.27655	0.00431362
Phatr3_J44073	2.12101	1.85e-52					Phatr3_J45332	-1.27646	2.2696e-09
Phatr3_EG00865	2.12105	1.19e-07					Phatr3_J48195	-1.27624	1.99008e-46
Phatr3_J39687	2.12158	5.01e-76					Phatr3_J42958	-1.27592	6.96271e-12
Phatr3_J49431	2.12196	1.47e-60					Phatr3_J14294	-1.27267	1.28193e-11
Phatr3_EG00388	2.12353	2.98e-84					Phatr3_J45992	-1.27147	5.63167e-06
Phatr3_J49757	2.12807	2.35e-16					Phatr3_J54420	-1.27101	1.161e-17
Phatr3_J25067	2.12868	1.1e-94					Phatr3_J14827	-1.27048	4.88062e-23
Phatr3_J43135	2.12912	2.16e-51					Phatr3_J47245	-1.26938	0.00022909
Phatr3_J46145	2.13048	1.01e-29					Phatr3_Jdraft1463	-1.26907	3.57969e-06
Phatr3_J45464	2.13184	1.06e-20					Phatr3_EG00870	-1.26902	2.42655e-09
Phatr3_EG01010	2.13385	2.28e-40					Phatr3_J43120	-1.269	5.91318e-07
Phatr3_J49800	2.14005	6.52e-86					Phatr3_J20120	-1.26776	0.00345945
Phatr3_J38531	2.1419	5.52e-60					Phatr3_EG01789	-1.26745	2.39624e-09
Phatr3_J50216	2.14384	7.19e-06					Phatr3_J40919	-1.26741	0.00155399
Phatr3_J49237	2.14622	3.88e-32					Phatr3_J1494	-1.2674	1.37804e-10
Phatr3_J46118	2.14909	1.05e-77					Phatr3_J44630	-1.26692	1.68553e-07
Phatr3_J11151	2.14949	6.43e-43					Phatr3_J45016	-1.26646	4.72505e-05
Phatr3_J49759	2.15464	1.22e-146					Phatr3_J40382	-1.26591	1.12095e-05
Phatr3_J43641	2.15822	3.81e-40					Phatr3_EG02647	-1.2656	6.10565e-07
Phatr3_J36383	2.15938	2.83e-18					Phatr3_J46743	-1.2652	4.87941e-14
Phatr3_J49318	2.16404	0.0031936					Phatr3_J41079	-1.26515	0.0161987
Phatr3_J44111	2.16524	1.88e-52					Phatr3_J51797	-1.26514	6.4964e-38
Phatr3_J49855	2.16542	2.04e-66					Phatr3_J33267	-1.26496	2.54049e-05
Phatr3_J1862	2.16676	1.11e-70					Phatr3_J49556	-1.26381	0.00085027
Phatr3_Jdraft1498	2.17091	3.43e-49					Phatr3_J48230	-1.26304	1.60092e-07
Phatr3_J34848	2.17176	0.0109609					Phatr3_Jdraft79	-1.26197	0.000492967
Phatr3_J32588	2.17766	9.25e-26					Phatr3_J46664	-1.26188	1.89307e-05
Phatr3_J48237	2.18052	4.9e-61					Phatr3_J48580	-1.26174	2.00109e-05
Phatr3_J45538	2.18405	5.61e-40	cAMP binding protein				Phatr3_J20082	-1.2614	6.69327e-12
Phatr3_EG00531	2.19284	6.49e-13					Phatr3_J31440	-1.26072	4.29755e-12
Phatr3_J49880	2.19402	1.96e-92					Phatr3_EG01123	-1.26007	8.69638e-05
Phatr3_J41094	2.20042	9.17e-66					Phatr3_J45968	-1.25916	4.14918e-38
Phatr3_J20773	2.20373	6.38e-72					Phatr3_J40214	-1.25888	0.00472622
Phatr3_J32745	2.20571	3.22e-18					Phatr3_J49960	-1.25821	2.15574e-08
Phatr3_J18128	2.21059	3.35e-49					Phatr3_J24195	-1.258	2.84693e-48
Phatr3_J17199	2.21281	4.97e-152					Phatr3_J38587	-1.25742	8.73562e-08
Phatr3_J45377	2.21395	6.65e-49					Phatr3_J41450	-1.25734	1.12166e-35
Phatr3_EG02644	2.21637	1.76e-36					Phatr3_J43865	-1.25734	1.57189e-13
Phatr3_J16632	2.21862	5.49e-24					Phatr3_J46620	-1.25675	1.15837e-09
Phatr3_J46146	2.21873	2.96e-80					Phatr3_J1372	-1.256	5.31117e-19
Phatr3_J43574	2.22456	7.82e-18					Phatr3_J49839	-1.25595	2.14906e-08
Phatr3_J46523	2.23163	4.71e-13					Phatr3_EG00056	-1.25537	0.000891764
Phatr3_J49147	2.23604	7.92e-22					Phatr3_J44507	-1.25533	6.90907e-06
Phatr3_EG00217	2.2384	4.55e-78					Phatr3_J50197	-1.25509	2.48652e-05
Phatr3_J49726	2.23964	7.01e-59					Phatr3_J13383	-1.25472	0.000162538
Phatr3_EG02526	2.24444	1.02e-133					Phatr3_J39497	-1.254	0.000628209
Phatr3_J54038	2.25094	5.33e-60					Phatr3_J49680	-1.25364	0.00333119
Phatr3_EG02341	2.25157	2.42e-08					Phatr3_J42426	-1.25329	5.87838e-30
Phatr3_J48359	2.25167	9.27e-27					Phatr3_J42995	-1.25078	0.00278119
Phatr3_J44224	2.2556	7.92e-43					Phatr3_J35050	-1.25004	1.84827e-22
Phatr3_J47114	2.25581	2.69e-99					Phatr3_J38622	-1.24999	8.44594e-10
Phatr3_J48386	2.25632	1.63e-20					Phatr3_Jdraft542	-1.24993	2.63189e-36
Phatr3_J8678	2.25858	3.52e-86					Phatr3_J19030	-1.249	1.59103e-30
Phatr3_J48406	2.259	4.13e-90					Phatr3_J47887	-1.24895	3.15395e-09
Phatr3_J38120	2.2668	9.94e-05					Phatr3_EG00941	-1.24854	0.00935097
Phatr3_J22703	2.26721	7.6e-52					Phatr3_J11391	-1.24724	2.0916e-08
Phatr3_J13820	2.26802	1.53e-45					Phatr3_J9020	-1.24675	0.00157236
Phatr3_J49794	2.27161	3.05e-99					Phatr3_J45822	-1.24608	1.49259e-07
Phatr3_J44383	2.2719	8.39e-84					Phatr3_J48909	-1.24597	9.174e-35
Phatr3_J12788	2.27561	1.21e-59					Phatr3_J35224	-1.24587	2.25109e-06
Phatr3_EG01180	2.2769	6.65e-10					Phatr3_J9137	-1.24533	1.444e-07
Phatr3_EG01553	2.28311	0.0497849					Phatr3_J36690	-1.24454	0.00524501
Phatr3_J18027	2.28649	3.87e-50					Phatr3_J29042	-1.24421	8.99562e-08
Phatr3_J30648	2.2872	4.48e-120					Phatr3_J48133	-1.24396	0.000212599
Phatr3_J46487	2.28725	5.1e-42					Phatr3_J5617	-1.24366	0.000372426
Phatr3_J47239	2.28778	1.18e-13					Phatr3_J19586	-1.24338	8.31047e-20
Phatr3_J34932	2.29167	7.85e-10					Phatr3_J44273	-1.24325	0.0325338
Phatr3_J32491	2.29172	0.00444573					Phatr3_J48723	-1.2429	4.9062e-06
Phatr3_J45727	2.29195	7.77e-52					Phatr3_J47533	-1.24103	0.00011814
Phatr3_J45027	2.30149	1.54e-28					Phatr3_J47843	-1.24054	9.98563e-13
Phatr3_J44360	2.30201	1.74e-73					Phatr3_J35135	-1.23999	0.000966556
Phatr3_Jdraft297	2.30203	1.01e-54					Phatr3_J40068	-1.23898	2.22378e-12
Phatr3_J43748	2.30288	1.69e-77					Phatr3_J46635	-1.23747	9.59857e-11
Phatr3_EG01997	2.30398	1.57e-47					Phatr3_J51608	-1.23733	2.56332e-09
Phatr3_J21912	2.30868	2.79e-08					Phatr3_J45813	-1.2371	3.62437e-07
Phatr3_J45460	2.31481	3.29e-13					Phatr3_J47982	-1.23698	0.000206547
Phatr3_J33028	2.32499	9.61e-25					Phatr3_EG00920	-1.23661	1.80335e-07
Phatr3_EG01725	2.32554	9.43e-72					Phatr3_J2089	-1.23445	8.76125e-08
Phatr3_J43460	2.32752	3.76e-86					Phatr3_J48342	-1.23403	0.00231384
Phatr3_J44970	2.33293	3.71e-30					Phatr3_J49578	-1.23398	1.06982e-10
Phatr3_J7626	2.33443	1.82e-13					Phatr3_EG00162	-1.23371	0.012684
Phatr3_J37837	2.33667	7.42e-06					Phatr3_J38497	-1.2335	8.57108e-08
Phatr3_J42646	2.33694	2.51e-42					Phatr3_J47416	-1.23251	0.000156223
Phatr3_J2097	2.34481	1.56e-116					Phatr3_EG01282	-1.23149	0.000237482
Phatr3_J47700	2.34802	2.95e-26					Phatr3_J42548	-1.23015	0.00726514
Phatr3_J48486	2.34827	5.89e-10					Phatr3_J38884	-1.22821	1.93644e-07
Phatr3_J36993	2.35165	5.4e-06					Phatr3_J9601	-1.22789	4.82282e-11
Phatr3_J43618	2.35363	1.47e-07					Phatr3_J54326	-1.22764	0.00186711
Phatr3_J3969	2.35373	1.39e-12					Phatr3_J46056	-1.227	3.52489e-10
Phatr3_J16032	2.35493	1.31e-131					Phatr3_EG01468	-1.22694	6.31027e-07
Phatr3_EG00442	2.35748	1.41e-17					Phatr3_EG02375	-1.22692	2.51353e-28
Phatr3_EG01429	2.36096	0.00344203					Phatr3_J15374	-1.22686	0.00121054
Phatr3_J7961	2.36163	8.21e-101					Phatr3_J50151	-1.22657	0.031214
Phatr3_J49996	2.36443	8.78e-25					Phatr3_J44850	-1.22582	2.31442e-05
Phatr3_J44076	2.36633	8.19e-13					Phatr3_J15207	-1.22544	2.70439e-06
Phatr3_J27905	2.36764	5.04e-50					Phatr3_J44981	-1.22512	0.00168025
Phatr3_J39402	2.37546	4.47e-98					Phatr3_J49618	-1.22461	2.04539e-19
Phatr3_Jdraft977	2.38236	2.53e-43					Phatr3_J2957	-1.22165	4.35338e-06
Phatr3_EG01628	2.38355	1.01e-05					Phatr3_J17401	-1.22119	3.87161e-13
Phatr3_J11308	2.38412	7.44e-79					Phatr3_J45195	-1.22118	1.36447e-06
Phatr3_J45074	2.38729	4.36e-05					Phatr3_J44168	-1.22059	1.12693e-06
Phatr3_J41766	2.3889	8.24e-10					Phatr3_J44024	-1.2202	1.68242e-43
Phatr3_J31539	2.39139	1.37e-17					Phatr3_J13505	-1.21863	2.42888e-09
Phatr3_J1840	2.39187	1.23e-119					Phatr3_J12533	-1.21847	2.54967e-11
Phatr3_J48492	2.39241	1.64e-20					Phatr3_J46323	-1.21759	1.16558e-11
Phatr3_J43320	2.39726	1.43e-13					Phatr3_J52058	-1.21567	1.30545e-38
Phatr3_J15134	2.40115	1.71e-09					Phatr3_J14682	-1.21488	1.20811e-06
Phatr3_J48036	2.40472	0.0392003					Phatr3_J29887	-1.21352	2.39399e-24
Phatr3_J35939	2.40675	4.77e-20					Phatr3_J48728	-1.213	2.06625e-15
Phatr3_J44359	2.40727	3.65e-104					Phatr3_J44299	-1.21278	0.00146005
Phatr3_J25217	2.41005	3.39e-144					Phatr3_J27976	-1.21142	1.21102e-28
Phatr3_EG01770	2.41546	7.28e-50					Phatr3_J44989	-1.21129	1.69074e-05
Phatr3_EG01819	2.4174	8.38e-29					Phatr3_J45226	-1.21079	5.50913e-05
Phatr3_J42786	2.42468	1.74e-133					Phatr3_J42590	-1.21058	1.11462e-19
Phatr3_J44742	2.42829	2.56e-13					Phatr3_J38724	-1.20932	3.30076e-09
Phatr3_J47332	2.42914	2.91e-112					Phatr3_J31684	-1.20916	7.38608e-05
Phatr3_J44420	2.43323	8.14e-52					Phatr3_J15211	-1.20868	2.49845e-21
Phatr3_J42528	2.43438	0.017182					Phatr3_J36699	-1.20688	3.32158e-05
Phatr3_EG02507	2.43806	5.02e-08					Phatr3_J46502	-1.20686	1.13476e-28
Phatr3_EG00097	2.43951	7.96e-120					Phatr3_EG02545	-1.20685	3.71726e-25
Phatr3_J43729	2.44498	2.54e-57					Phatr3_J43911	-1.20679	1.09783e-18
Phatr3_J16162	2.4464	2.5e-95					Phatr3_J41886	-1.20635	1.0932e-07
Phatr3_J1389	2.44774	1.09e-18					Phatr3_EG00816	-1.20491	1.54067e-05
Phatr3_J50060	2.45064	0.000307647					Phatr3_J43452	-1.20444	0.000965386
Phatr3_EG01993	2.45549	0.0186996					Phatr3_EG02481	-1.20399	7.02395e-12
Phatr3_Jdraft1317	2.45594	4.15e-49					Phatr3_J47285	-1.20274	7.01363e-05
Phatr3_J48806	2.45939	1.54e-122					Phatr3_J47857	-1.20273	0.000993384
Phatr3_J37072	2.46259	3.54e-34					Phatr3_J35749	-1.2025	8.51634e-05
Phatr3_J9962	2.46383	6.29e-11					Phatr3_J23059	-1.20141	1.78252e-11
Phatr3_J45432	2.46441	6.4e-16					Phatr3_J37949	-1.20129	0.00142361
Phatr3_J54879	2.46458	2.03e-16					Phatr3_J42871	-1.20087	8.4123e-19
Phatr3_J54973	2.46463	4.17e-137					Phatr3_J21988	-1.19893	7.32833e-48
Phatr3_J43494	2.46942	1.59e-10					Phatr3_J44882	-1.19873	0.00497812
Phatr3_EG00253	2.47167	2.55e-54					Phatr3_J14769	-1.19854	2.5818e-09
Phatr3_J47120	2.47635	3.03e-84					Phatr3_EG01401	-1.19797	3.21774e-07
Phatr3_J47145	2.4769	7.55e-20					Phatr3_EG01263	-1.19655	0.0111577
Phatr3_EG02590	2.47747	5.83e-150					Phatr3_J29016	-1.19454	1.13669e-23
Phatr3_J43228	2.48256	2.18e-133					Phatr3_EG02494	-1.19447	3.37614e-22
Phatr3_J49188	2.48803	1.26e-21					Phatr3_J2432	-1.19439	5.58156e-06
Phatr3_J44331	2.49229	1.15e-07					Phatr3_EG00726	-1.19417	0.00326076
Phatr3_J48393	2.49809	4.85e-33					Phatr3_J46667	-1.19393	0.00268999
Phatr3_EG00259	2.50057	1.29e-09					Phatr3_EG00179	-1.19312	0.000270443
Phatr3_Jdraft609	2.50091	3.96e-24					Phatr3_J43797	-1.19311	9.94213e-21
Phatr3_J49717	2.50592	2.28e-144					Phatr3_J44318	-1.19199	1.9526e-37
Phatr3_J40792	2.50629	7.84e-58					Phatr3_J37964	-1.19186	6.77646e-06
Phatr3_J54658	2.50732	4.06e-09					Phatr3_J42659	-1.19076	7.91829e-17
Phatr3_J50302	2.51033	1.63e-73					Phatr3_J48069	-1.19057	1.74462e-16
Phatr3_EG01905	2.51162	0.000200304					Phatr3_J19821	-1.1899	1.15063e-08
Phatr3_J20872	2.51457	1.1e-69					Phatr3_J8996	-1.18796	1.85083e-20
Phatr3_J46971	2.51924	2.98e-21					Phatr3_J45061	-1.18743	0.00391545
Phatr3_J54602	2.51982	9.92e-245					Phatr3_J12384	-1.18728	0.000339641
Phatr3_EG02398	2.52321	2.38e-80					Phatr3_J38628	-1.18695	1.95906e-05
Phatr3_J31584	2.5318	4.1e-15					Phatr3_J46496	-1.18557	0.0261273
Phatr3_J43307	2.53714	1.34e-32					Phatr3_J47546	-1.18545	1.81915e-06
Phatr3_J44147	2.53773	9.41e-86					Phatr3_J8773	-1.18519	3.13603e-24
Phatr3_EG01325	2.54077	1.43e-86					Phatr3_J34891	-1.1849	0.00138954
Phatr3_J49899	2.54312	5.49e-30					Phatr3_EG00344	-1.18468	0.000115402
Phatr3_J49025	2.54417	5.95e-10					Phatr3_J41026	-1.18413	0.000731823
Phatr3_J48727	2.54491	1.52e-24					Phatr3_J48964	-1.18312	0.00287594
Phatr3_J46086	2.55349	1.64e-117					Phatr3_J53967	-1.18216	1.59128e-35
Phatr3_J49802	2.55353	2.49e-130					Phatr3_J48993	-1.18189	7.32605e-05
Phatr3_EG02135	2.55665	5.37e-71					Phatr3_J49505	-1.18183	5.27428e-11
Phatr3_J49399	2.55763	5.58e-105					Phatr3_J44015	-1.1817	6.15476e-19
Phatr3_EG02551	2.55836	1.26e-18					Phatr3_J48817	-1.18106	1.35687e-11
Phatr3_J8842	2.56766	3.04e-68					Phatr3_J33189	-1.18078	0.0132223
Phatr3_J50170	2.56922	5.23e-44					Phatr3_J47868	-1.18077	1.94523e-05
Phatr3_J42926	2.57046	2.51e-14					Phatr3_J48153	-1.18047	0.000107886
Phatr3_J38166	2.57089	4.77e-78					Phatr3_J48881	-1.17942	1.54594e-06
Phatr3_J44461	2.57268	9.02e-42					Phatr3_EG00722	-1.17934	0.00061819
Phatr3_J11183	2.57588	7.28e-125					Phatr3_J43132	-1.1788	3.19829e-09
Phatr3_Jdraft972	2.57719	4.87e-10					Phatr3_J45757	-1.17875	2.66645e-17
Phatr3_EG00188	2.57857	4.53e-51					Phatr3_J14626	-1.17867	2.75297e-06
Phatr3_J47350	2.58006	1.61e-12					Phatr3_J14054	-1.17857	7.63997e-06
Phatr3_J47599	2.58179	3.04e-05					Phatr3_J48763	-1.1765	1.07778e-09
Phatr3_J35176	2.58377	6.41e-09					Phatr3_J25331	-1.17618	2.57583e-17
Phatr3_J43293	2.58504	2.22e-106					Phatr3_J49186	-1.17594	8.94307e-17
Phatr3_J54068	2.58826	1.68e-56					Phatr3_J10437	-1.17586	2.78898e-07
Phatr3_EG02178	2.59495	4.82e-116					Phatr3_J18808	-1.1755	0.0184342
Phatr3_J44293	2.59687	1.31e-42					Phatr3_J9161	-1.17525	2.70536e-07
Phatr3_J54907	2.60316	3.13e-51					Phatr3_J45752	-1.1733	0.0131265
Phatr3_J47747	2.60368	9.47e-45					Phatr3_J46084	-1.17319	2.71601e-08
Phatr3_J45656	2.60739	1.61e-35					Phatr3_Jdraft1735	-1.173	6.64224e-25
Phatr3_J46063	2.61384	8.07e-134					Phatr3_J42565	-1.17221	1.78189e-11
Phatr3_J10539	2.61481	9.69e-46					Phatr3_J47881	-1.17215	0.00890853
Phatr3_J49323	2.61604	9.01e-73					Phatr3_J50257	-1.17142	0.00247903
Phatr3_J53980	2.62207	3.83e-29					Phatr3_J48511	-1.1709	1.26112e-54
Phatr3_J49887	2.62388	1.06e-114					Phatr3_J1241	-1.16941	5.9052e-14
Phatr3_J45419	2.62706	8.6e-28					Phatr3_J45227	-1.16847	4.01262e-07
Phatr3_J21557	2.64506	5.39e-37					Phatr3_J12501	-1.16837	6.2797e-19
Phatr3_J47060	2.64543	7.74e-65					Phatr3_J15355	-1.16726	2.26174e-05
Phatr3_J48623	2.65178	7.49e-59					Phatr3_J42697	-1.16723	1.09809e-09
Phatr3_Jdraft1185	2.65578	0.00266417					Phatr3_J12779	-1.16694	0.00885392
Phatr3_J46577	2.66172	2.92e-50					Phatr3_J16803	-1.16655	0.000321888
Phatr3_J49462	2.66358	1.7e-49					Phatr3_J47322	-1.16616	0.00736243
Phatr3_J17974	2.6738	4.93e-52					Phatr3_J37585	-1.16602	0.00416766
Phatr3_J43297	2.67952	1.58e-177					Phatr3_J16987	-1.16594	1.65989e-06
Phatr3_EG01236	2.68507	1.1e-109					Phatr3_J45712	-1.16551	0.0102438
Phatr3_J49735	2.69333	1.87e-90					Phatr3_J8132	-1.16544	0.00603321
Phatr3_EG00709	2.69907	0.000590575					Phatr3_J36211	-1.16523	2.60333e-19
Phatr3_J40317	2.69975	2.8e-13					Phatr3_J17885	-1.16444	9.93101e-14
Phatr3_J2182	2.71248	2.27e-80					Phatr3_J5873	-1.16398	8.73898e-06
Phatr3_Jdraft1616	2.73115	9.56e-86					Phatr3_J33427	-1.16302	0.000778122
Phatr3_Jdraft1694	2.7313	5.9e-97					Phatr3_J48883	-1.16182	1.88343e-09
Phatr3_J45852	2.73279	3.64e-06					Phatr3_J37787	-1.1617	6.90534e-05
Phatr3_EG00277	2.74175	1.93e-32					Phatr3_J30786	-1.16121	1.30377e-30
Phatr3_J35662	2.74303	1.6e-22					Phatr3_J45122	-1.16094	6.75081e-09
Phatr3_J48049	2.74716	1.08e-44					Phatr3_J48646	-1.16085	6.68042e-05
Phatr3_J14922	2.75088	2.56e-138					Phatr3_J44393	-1.16	1.7726e-07
Phatr3_EG01067	2.75556	7.73e-15					Phatr3_EG00425	-1.15988	0.021106
Phatr3_J49533	2.76295	4.47e-155					Phatr3_J6789	-1.15964	0.0041909
Phatr3_J43055	2.76338	2.39e-91					Phatr3_J45048	-1.15863	0.00185413
Phatr3_J45256	2.76511	5.07e-28					Phatr3_J48802	-1.158	0.00010373
Phatr3_J49026	2.77502	7.09e-226					Phatr3_J32031	-1.15636	6.98185e-09
Phatr3_J33111	2.77994	1.35e-10					Phatr3_J15641	-1.1556	1.26521e-05
Phatr3_J36647	2.78347	3.42e-06					Phatr3_J39090	-1.15445	3.97738e-07
Phatr3_J47899	2.78763	1.69e-111					Phatr3_J41608	-1.15358	5.03493e-05
Phatr3_J49640	2.78801	1.8e-23					Phatr3_J44341	-1.15356	9.00712e-09
Phatr3_J47847	2.78866	3.02e-134					Phatr3_EG00234	-1.15337	0.016256
Phatr3_J50181	2.78949	6.9e-07					Phatr3_J41350	-1.15287	0.0296074
Phatr3_J49414	2.79238	9.27e-176					Phatr3_EG01018	-1.15044	5.95061e-06
Phatr3_EG02110	2.79713	9.7e-37					Phatr3_J8363	-1.14982	1.80034e-06
Phatr3_J35042	2.80046	5.87e-11					Phatr3_J46945	-1.14976	1.41257e-09
Phatr3_J46015	2.80298	1.03e-38					Phatr3_J29260	-1.14897	1.0358e-27
Phatr3_Jdraft383	2.80383	2.3e-80					Phatr3_J37234	-1.14806	0.0104585
Phatr3_J46601	2.80744	2.29e-75					Phatr3_J11741	-1.14763	4.97435e-36
Phatr3_EG01487	2.81476	6.32e-123					Phatr3_J45037	-1.14684	8.25762e-10
Phatr3_J49343	2.81846	9.77e-70					Phatr3_J48333	-1.14632	0.00135753
Phatr3_J44807	2.82045	1.15e-49					Phatr3_EG01987	-1.14632	9.60879e-10
Phatr3_J48017	2.85866	7.58e-16					Phatr3_J13922	-1.14431	0.000278556
Phatr3_J44851	2.86651	7.32e-83					Phatr3_EG01307	-1.14408	0.0181307
Phatr3_J18180	2.86669	2.71e-47					Phatr3_EG02117	-1.1429	0.0261417
Phatr3_J41756	2.88259	2.01e-156					Phatr3_J40462	-1.14147	7.32605e-05
Phatr3_J46842	2.88783	8.17e-131					Phatr3_J38930	-1.14129	0.00104902
Phatr3_EG01826	2.89126	1.16e-153					Phatr3_J5685	-1.14109	4.18714e-15
Phatr3_J30636	2.89183	2.83e-18					Phatr3_J10257	-1.14093	3.01948e-05
Phatr3_J43807	2.89671	2.9e-55					Phatr3_J55198	-1.14085	2.01139e-19
Phatr3_J13617	2.89761	2.25e-19					Phatr3_J18132	-1.13963	1.1989e-05
Phatr3_J44794	2.90329	1.01e-98					Phatr3_Jdraft1390	-1.13935	0.00459861
Phatr3_J44096	2.90771	6.14e-39					Phatr3_J50480	-1.13887	9.98464e-08
Phatr3_J12243	2.91099	3.3e-77					Phatr3_J45403	-1.13867	8.70459e-11
Phatr3_J48701	2.91295	1.59e-132					Phatr3_EG02252	-1.13828	5.8712e-07
Phatr3_J8538	2.92215	2.42e-10					Phatr3_J45510	-1.13824	2.91142e-32
Phatr3_J42510	2.92323	5.25e-167					Phatr3_J46133	-1.1378	1.92059e-19
Phatr3_J31968	2.92573	8.43e-11					Phatr3_J51970	-1.13737	1.21529e-21
Phatr3_J36276	2.93074	1.57e-15					Phatr3_J13326	-1.13714	0.00224453
Phatr3_EG02626	2.93244	3.65e-94					Phatr3_EG01932	-1.1369	8.35156e-08
Phatr3_J34440	2.9341	2.2e-10					Phatr3_J49206	-1.13559	7.99339e-14
Phatr3_J2739	2.9362	7.27e-38					Phatr3_J40369	-1.13529	0.0314704
Phatr3_Jdraft1129	2.96196	0.00125269					Phatr3_J48264	-1.13255	5.98458e-06
Phatr3_J32251	2.97033	1.42e-25					Phatr3_J42514	-1.13206	9.49847e-21
Phatr3_J33874	2.99305	4.75e-17					Phatr3_J12544	-1.13181	1.73172e-07
Phatr3_J43745	2.99315	7.28e-125					Phatr3_J7629	-1.13137	3.38766e-35
Phatr3_J46898	3.00495	1.42e-55					Phatr3_EG00719	-1.13098	1.11352e-10
Phatr3_J44570	3.00547	1.25e-192					Phatr3_J49637	-1.13014	8.56007e-07
Phatr3_J16376	3.0056	8.82e-32					Phatr3_J39065	-1.12959	0.00113208
Phatr3_EG00455	3.01395	1.38e-35					Phatr3_J42848	-1.1284	7.46907e-19
Phatr3_J46993	3.01398	7.4e-97					Phatr3_J45054	-1.12839	8.26194e-10
Phatr3_J44719	3.01875	2.35e-37					Phatr3_J50632	-1.12833	6.74827e-06
Phatr3_J44119	3.01898	9.89e-13					Phatr3_J45218	-1.12655	3.85179e-15
Phatr3_J35627	3.04085	1.09e-25					Phatr3_J36133	-1.1257	0.00881648
Phatr3_J44077	3.05102	6.99e-22					Phatr3_J48162	-1.12564	0.00269478
Phatr3_J46486	3.05879	5.35e-12					Phatr3_J40354	-1.12467	0.000488648
Phatr3_J50021	3.06652	2.2e-14					Phatr3_J13459	-1.12416	8.24894e-07
Phatr3_J55138	3.07104	3.85e-09					Phatr3_J39252	-1.12353	2.12689e-07
Phatr3_J44046	3.07231	1.43e-139					Phatr3_J39648	-1.12314	1.3741e-06
Phatr3_J54574	3.07464	5.58e-60					Phatr3_J35562	-1.12203	0.00342713
Phatr3_EG01403	3.08748	9.83e-07					Phatr3_J41473	-1.12202	0.0383178
Phatr3_J42867	3.08848	3.37e-44					Phatr3_J16509	-1.12176	0.0326743
Phatr3_J46747	3.09673	3.55e-136					Phatr3_J43922	-1.12116	8.63256e-13
Phatr3_J46822	3.10056	4.56e-25					Phatr3_J18911	-1.12085	4.91691e-16
Phatr3_J43503	3.10785	1.13e-50					Phatr3_J44386	-1.12043	6.72555e-06
Phatr3_Jdraft1570	3.11317	1.79e-134					Phatr3_EG00456	-1.11831	0.038537
Phatr3_J12642	3.11608	4.72e-154					Phatr3_J50339	-1.1181	0.000993978
Phatr3_EG02339	3.1171	9.83e-153					Phatr3_J13107	-1.11795	3.07212e-06
Phatr3_J30960	3.12685	2.79e-94					Phatr3_J34822	-1.11751	0.0106618
Phatr3_J47520	3.12747	6.44e-100					Phatr3_J45601	-1.117	3.13049e-08
Phatr3_J8282	3.13139	1.52e-114					Phatr3_J49337	-1.11698	0.0210317
Phatr3_J40651	3.13434	7.18e-08					Phatr3_EG00038	-1.11637	6.60054e-10
Phatr3_J45147	3.13616	3.19e-175					Phatr3_J38312	-1.11605	0.00547592
Phatr3_EG00697	3.1461	6.02e-20					Phatr3_EG02612	-1.11604	0.0289824
Phatr3_J48319	3.15541	1.28e-15					Phatr3_EG00781	-1.11587	0.00354524
Phatr3_J45794	3.15656	7.12e-227					Phatr3_J10799	-1.11359	6.55987e-08
Phatr3_J8683	3.15754	8.38e-80					Phatr3_J36606	-1.11249	0.0102438
Phatr3_J34358	3.18037	1.58e-07					Phatr3_J48267	-1.11215	3.18101e-08
Phatr3_J50062	3.18128	3.45e-08					Phatr3_J46706	-1.111	6.92031e-09
Phatr3_J48210	3.19321	1.59e-230					Phatr3_J48422	-1.10972	5.01622e-06
Phatr3_J14145	3.19348	1.71e-140					Phatr3_J54986	-1.10954	9.52798e-39
Phatr3_J34936	3.19806	1.69e-55					Phatr3_J46351	-1.1085	0.00362685
Phatr3_J38086	3.22245	2.74e-18					Phatr3_EG01824	-1.10774	1.28603e-07
Phatr3_J12740	3.23524	4.42e-182					Phatr3_J47790	-1.10759	0.00660352
Phatr3_EG02595	3.25791	2.37e-163					Phatr3_J49838	-1.10722	4.11917e-08
Phatr3_J6435	3.26024	1.34e-05					Phatr3_J36125	-1.10676	1.1147e-06
Phatr3_J48827	3.26368	4.96e-118					Phatr3_J43633	-1.10651	3.27224e-06
Phatr3_J40676	3.27504	3.62e-11					Phatr3_EG00668	-1.10643	0.00486418
Phatr3_J36435	3.28192	2.99e-165					Phatr3_J32852	-1.10633	0.0347919
Phatr3_EG02634	3.28524	1.3e-08					Phatr3_J39918	-1.106	0.000106464
Phatr3_J33901	3.30815	1.6e-67					Phatr3_Jdraft1647	-1.10555	0.028475
Phatr3_EG01990	3.31314	4.22e-56					Phatr3_J545	-1.10522	1.04507e-26
Phatr3_J43171	3.33897	9.48e-147					Phatr3_J46192	-1.10453	0.00177125
Phatr3_J31772	3.33991	3.41e-94					Phatr3_J49022	-1.10441	0.000177293
Phatr3_J38744	3.3472	1.31e-41					Phatr3_J27972	-1.10408	5.70488e-10
Phatr3_J50642	3.38629	3.77e-154					Phatr3_J44202	-1.10404	2.14877e-28
Phatr3_J53961	3.40202	3.13e-71					Phatr3_J41510	-1.10223	0.0123586
Phatr3_J48605	3.40371	5.03e-14					Phatr3_J22006	-1.10217	9.8905e-34
Phatr3_EG02143	3.46054	8.03e-07					Phatr3_J31740	-1.10119	0.0010054
Phatr3_J54257	3.47057	8.02e-64					Phatr3_J43363	-1.10084	5.04766e-29
Phatr3_J48164	3.4886	4.39e-07					Phatr3_J7646	-1.10074	0.0400452
Phatr3_J4049	3.4919	9.01e-50					Phatr3_J54772	-1.1006	2.35565e-05
Phatr3_J48389	3.53666	1.06e-247					Phatr3_J40690	-1.10018	0.000748904
Phatr3_J12595	3.56874	1.62e-188					Phatr3_J46051	-1.09966	0.00320753
Phatr3_J48454	3.59651	1.83e-112					Phatr3_J46271	-1.09961	7.09627e-07
Phatr3_J49613	3.60459	0.000338339					Phatr3_J44993	-1.09829	0.00391158
Phatr3_EG00644	3.61063	3.51e-06					Phatr3_Jdraft289	-1.0973	2.14401e-08
Phatr3_Jdraft1518	3.64251	3.97e-24					Phatr3_J8091	-1.09703	2.20124e-06
Phatr3_J44097	3.69428	1.19e-216					Phatr3_J47865	-1.09689	0.00232883
Phatr3_EG01251	3.77849	0.000535462					Phatr3_EG00772	-1.0958	3.13741e-06
Phatr3_J37436	3.78396	7.81e-41					Phatr3_J46464	-1.0955	8.48488e-16
Phatr3_J55100	3.79331	5.21e-247					Phatr3_J9956	-1.09538	0.00111186
Phatr3_J43325	3.84329	2.14e-36					Phatr3_J49112	-1.09527	1.66874e-08
Phatr3_EG01701	3.86191	7.61e-200					Phatr3_J50338	-1.09518	3.18465e-08
Phatr3_J46705	3.90495	5.49e-84					Phatr3_J33016	-1.09477	3.60811e-08
Phatr3_J33783	3.91521	3.8e-64					Phatr3_J7164	-1.09458	9.65318e-14
Phatr3_J44251	3.96999	3.56e-286					Phatr3_J46906	-1.09396	0.000136582
Phatr3_J34976	3.98013	1.08e-21					Phatr3_J54612	-1.09373	8.19757e-07
Phatr3_J41478	3.98142	1.89e-19					Phatr3_J47852	-1.09215	1.86796e-05
Phatr3_J25666	3.98551	7.05e-49					Phatr3_J44086	-1.09201	5.34614e-15
Phatr3_J37853	3.9904	8.34e-05					Phatr3_J1946	-1.09021	1.85697e-19
Phatr3_J41170	3.99713	1.96e-243					Phatr3_J47329	-1.08965	1.7954e-06
Phatr3_EG01040	4.00436	6.24e-10					Phatr3_J31731	-1.08957	7.62268e-05
Phatr3_J48943	4.01612	1.66e-08					Phatr3_J34010	-1.08912	8.19783e-18
Phatr3_J50361	4.04999	1.16e-52					Phatr3_J50388	-1.0891	1.88022e-08
Phatr3_EG02144	4.08262	0.0271998					Phatr3_J50541	-1.08903	0.0327382
Phatr3_J46239	4.09432	2.18e-100					Phatr3_J45981	-1.08743	0.000615464
Phatr3_J42685	4.13478	1.22e-28					Phatr3_J11990	-1.08712	0.00195974
Phatr3_J33110	4.15981	9.58e-12					Phatr3_J46243	-1.08705	1.17197e-49
Phatr3_EG00230	4.18239	9.37e-05					Phatr3_EG00510	-1.08662	5.19878e-07
Phatr3_EG00380	4.23984	3.22e-13					Phatr3_EG02543	-1.08629	2.79333e-07
Phatr3_EG01021	4.26461	1.72e-30					Phatr3_Jdraft1718	-1.08626	0.00194068
Phatr3_J44694	4.27308	0					Phatr3_J38534	-1.08583	1.81241e-05
Phatr3_J35771	4.34737	1.11e-20					Phatr3_J10862	-1.0858	1.44116e-19
Phatr3_J49728	4.38008	3.4e-240					Phatr3_EG02037	-1.08572	1.91195e-17
Phatr3_J34905	4.38998	6.25e-78					Phatr3_J8918	-1.08549	1.46228e-08
Phatr3_EG02576	4.40359	1.57e-61					Phatr3_J44952	-1.08464	3.26213e-06
Phatr3_J41604	4.57649	2.01e-93					Phatr3_J11649	-1.08463	2.45629e-14
Phatr3_J55097	4.61071	0					Phatr3_J44205	-1.08423	2.75462e-08
Phatr3_EG02240	4.72882	2.6e-87					Phatr3_J1947	-1.08323	7.48615e-06
Phatr3_J43971	4.75891	6.28e-37					Phatr3_J32191	-1.08294	0.0125436
Phatr3_EG00533	4.83676	0					Phatr3_J2444	-1.0829	4.07356e-08
Phatr3_J43621	4.88287	9.43e-234					Phatr3_J47715	-1.08266	2.27255e-18
Phatr3_J43323	5.0321	3.86e-20					Phatr3_Jdraft1650	-1.08234	1.37918e-49
Phatr3_J47315	5.16082	2.73e-30					Phatr3_J39949	-1.08186	3.13709e-06
Phatr3_EG01994	5.24572	1.09e-30					Phatr3_J34244	-1.0813	0.0376106
Phatr3_J47298	5.307	1.05e-42					Phatr3_J46838	-1.08045	5.59546e-05
Phatr3_J42538	5.53421	0					Phatr3_J49647	-1.07963	4.44206e-05
Phatr3_J34433	5.94321	3.07e-56					Phatr3_J15495	-1.07936	4.45193e-08
Phatr3_J43495	6.10013	1.47e-257					Phatr3_J30967	-1.07855	1.43281e-06
Phatr3_J47888	6.10694	4.09e-39					Phatr3_J43065	-1.07853	4.04291e-05
Phatr3_J8596	6.35419	1.26e-153					Phatr3_J34157	-1.07822	6.75428e-07
Phatr3_EG02278	7.09409	4.74e-68					Phatr3_J14715	-1.07777	5.45102e-14
Phatr3_Jdraft1777	7.16731	8.34e-119					Phatr3_J45125	-1.07721	3.09723e-06
							Phatr3_J46074	-1.07682	0.00105359
							Phatr3_J44048	-1.07661	2.944e-08
							Phatr3_J22187	-1.07631	8.00962e-22
							Phatr3_J34908	-1.07581	0.00146649
							Phatr3_J39417	-1.07551	0.0140444
							Phatr3_J46376	-1.07486	0.000269596
							Phatr3_J50577	-1.07453	4.63209e-24
							Phatr3_J50006	-1.0744	2.11845e-05
							Phatr3_J46925	-1.07438	0.00018134
							Phatr3_EG00367	-1.07399	4.87276e-07
							Phatr3_EG01898	-1.0738	0.000603097
							Phatr3_J43060	-1.07373	2.47056e-07
							Phatr3_J17332	-1.07354	4.66433e-11
							Phatr3_J49486	-1.07319	8.92423e-07
							Phatr3_EG00957	-1.07314	1.02828e-10
							Phatr3_J47685	-1.0729	5.2216e-16
							Phatr3_J49905	-1.07268	0.000837874
							Phatr3_EG01765	-1.07202	8.7156e-05
							Phatr3_J34957	-1.07165	0.0257241
							Phatr3_EG01164	-1.07059	3.81618e-15
							Phatr3_J47023	-1.07051	3.66786e-18
							Phatr3_J42903	-1.07008	7.87872e-11
							Phatr3_J41894	-1.06952	1.40723e-06
							Phatr3_EG02490	-1.06889	1.17407e-17
							Phatr3_J43827	-1.06852	4.19736e-06
							Phatr3_J12577	-1.06819	2.96858e-28
							Phatr3_J47374	-1.06796	4.1654e-07
							Phatr3_J45041	-1.06794	0.0014444
							Phatr3_J48575	-1.06731	1.18534e-10
							Phatr3_J46758	-1.06653	1.28296e-07
							Phatr3_J44212	-1.0659	0.00845721
							Phatr3_J18533	-1.06589	6.75962e-09
							Phatr3_J31147	-1.06582	0.000171655
							Phatr3_J55192	-1.06419	1.8073e-12
							Phatr3_EG01051	-1.06319	2.18613e-06
							Phatr3_J49316	-1.0627	5.96896e-06
							Phatr3_J49651	-1.06233	0.0142139
							Phatr3_J47589	-1.06214	9.76491e-07
							Phatr3_J50535	-1.06168	8.7141e-13
							Phatr3_J46929	-1.06111	4.98938e-40
							Phatr3_J45468	-1.06029	0.00088509
							Phatr3_EG01761	-1.06021	6.80283e-07
							Phatr3_J42496	-1.05934	4.83928e-06
							Phatr3_EG00940	-1.05886	1.6235e-09
							Phatr3_J45017	-1.0587	4.60656e-20
							Phatr3_J39131	-1.05823	2.77045e-06
							Phatr3_J44534	-1.0574	8.91457e-06
							Phatr3_EG01376	-1.05643	0.0289339
							Phatr3_J47908	-1.05597	0.000230807
							Phatr3_J27234	-1.05585	1.83944e-06
							Phatr3_J13511	-1.05547	5.88604e-25
							Phatr3_J15666	-1.05496	0.00055284
							Phatr3_J32255	-1.05487	0.00111534
							Phatr3_J43801	-1.05373	1.65909e-11
							Phatr3_J35640	-1.05368	0.0365883
							Phatr3_J49037	-1.05306	7.43512e-17
							Phatr3_J48566	-1.05255	0.00011938
							Phatr3_J46436	-1.05251	2.98313e-13
							Phatr3_J45899	-1.05199	0.000382079
							Phatr3_J50594	-1.0505	2.82671e-18
							Phatr3_EG00883	-1.05016	0.000208516
							Phatr3_EG02455	-1.04959	0.00157236
							Phatr3_J42322	-1.04905	1.41153e-09
							Phatr3_J50499	-1.04883	6.30046e-21
							Phatr3_EG00999	-1.04815	2.07676e-06
							Phatr3_J48751	-1.04732	4.41695e-11
							Phatr3_J48767	-1.04646	1.49363e-17
							Phatr3_J50212	-1.04623	1.88646e-09
							Phatr3_J43684	-1.04504	9.30242e-14
							Phatr3_J23794	-1.04476	1.58953e-29
							Phatr3_J24838	-1.04409	4.13868e-06
							Phatr3_J24223	-1.04349	2.86202e-06
							Phatr3_J36830	-1.04332	0.000210693
							Phatr3_J48317	-1.04312	2.87929e-09
							Phatr3_J8876	-1.04298	0.00128946
							Phatr3_Jdraft1023	-1.04251	1.42152e-14
							Phatr3_J43010	-1.04194	1.0833e-06
							Phatr3_J49956	-1.04134	1.59344e-08
							Phatr3_EG00248	-1.04019	0.00353253
							Phatr3_J22027	-1.04015	3.58587e-07
							Phatr3_J46718	-1.03989	2.53663e-17
							Phatr3_J34392	-1.03952	3.05051e-15
							Phatr3_J10972	-1.03893	3.60813e-05
							Phatr3_J14713	-1.03826	2.44007e-05
							Phatr3_J42861	-1.03698	9.06761e-09
							Phatr3_J50289	-1.03688	3.12279e-09
							Phatr3_J43924	-1.03655	9.20523e-13
							Phatr3_J48850	-1.03597	0.0137444
							Phatr3_J44492	-1.03557	3.84372e-08
							Phatr3_J46703	-1.03533	0.00102244
							Phatr3_J29381	-1.0346	7.71295e-05
							Phatr3_Jdraft1373	-1.03455	0.00220245
							Phatr3_J45127	-1.03395	2.60935e-06
							Phatr3_J45990	-1.03392	1.86915e-12
							Phatr3_J47430	-1.03386	9.22556e-07
							Phatr3_J10593	-1.03299	1.50764e-19
							Phatr3_EG00039	-1.03277	4.1435e-11
							Phatr3_J7562	-1.0327	0.0319954
							Phatr3_EG02469	-1.03185	5.86399e-07
							Phatr3_EG02515	-1.03176	5.23481e-08
							Phatr3_J46671	-1.03176	1.35018e-08
							Phatr3_J47432	-1.03139	0.000122675
							Phatr3_J44188	-1.03082	0.0300297
							Phatr3_J7544	-1.03066	0.000526948
							Phatr3_J49150	-1.02984	6.32186e-11
							Phatr3_J34991	-1.02907	0.0103504
							Phatr3_J49146	-1.02854	1.74834e-05
							Phatr3_J19191	-1.02825	3.44743e-06
							Phatr3_J10583	-1.02809	3.97349e-06
							Phatr3_J48599	-1.02736	0.000112511
							Phatr3_J51830	-1.02613	2.42673e-08
							Phatr3_J45495	-1.02547	2.07993e-11
							Phatr3_J47765	-1.02516	0.000520161
							Phatr3_J44879	-1.02474	8.53757e-05
							Phatr3_J47708	-1.02434	0.000171655
							Phatr3_J16125	-1.02398	4.14141e-07
							Phatr3_J50047	-1.02355	1.10027e-22
							Phatr3_EG00041	-1.02338	4.55158e-20
							Phatr3_J16430	-1.02283	2.13413e-28
							Phatr3_J45285	-1.02246	2.09343e-18
							Phatr3_J39048	-1.02222	0.0160733
							Phatr3_J46924	-1.02158	3.68002e-06
							Phatr3_J26742	-1.02147	2.9887e-26
							Phatr3_J5236	-1.02087	0.00033974
							Phatr3_J48898	-1.02081	0.00284641
							Phatr3_J45887	-1.02021	0.000308991
							Phatr3_J54686	-1.01851	4.82752e-29
							Phatr3_J34889	-1.01844	0.0238993
							Phatr3_J50150	-1.01821	0.00459081
							Phatr3_J14885	-1.01816	0.00220837
							Phatr3_J50172	-1.01759	0.000650412
							Phatr3_J30436	-1.01614	2.62395e-19
							Phatr3_J44054	-1.01607	5.62737e-10
							Phatr3_J49528	-1.01439	0.00285636
							Phatr3_J49669	-1.01395	0.00393953
							Phatr3_J54319	-1.0132	2.17948e-30
							Phatr3_J42787	-1.01239	1.34988e-07
							Phatr3_EG00565	-1.01215	0.0190833
							Phatr3_J8963	-1.01131	6.80735e-06
							Phatr3_J49124	-1.01129	0.0011786
							Phatr3_J49296	-1.01015	1.47562e-10
							Phatr3_J36322	-1.00998	1.0319e-21
							Phatr3_J48336	-1.0095	0.00879352
							Phatr3_J50623	-1.00949	5.41291e-05
							Phatr3_J45239	-1.00937	5.87332e-24
							Phatr3_J44423	-1.00873	3.18809e-09
							Phatr3_J47927	-1.00786	0.0191648
							Phatr3_J6914	-1.00778	0.0169651
							Phatr3_J33480	-1.0073	0.00893439
							Phatr3_J42768	-1.00708	1.82303e-05
							Phatr3_J22659	-1.00646	4.38326e-07
							Phatr3_J45841	-1.00641	0.0068995
							Phatr3_J34622	-1.00522	5.39857e-05
							Phatr3_J48508	-1.00513	2.97978e-05
							Phatr3_J47541	-1.00469	0.00823486
							Phatr3_J49668	-1.00433	0.000186709
							Phatr3_J48591	-1.0043	0.00452582
							Phatr3_J29958	-1.00416	0.000320113
							Phatr3_J37703	-1.00384	3.28748e-10
							Phatr3_J42129	-1.00334	1.80015e-18
							Phatr3_J38465	-1.00333	0.0212852
							Phatr3_J16499	-1.00325	6.12157e-07
							Phatr3_EG01533	-1.00247	8.77948e-05
							Phatr3_EG01904	-1.00204	0.000989738
							Phatr3_J14260	-1.00178	7.48069e-19
							Phatr3_J43556	-1.00168	0.000639141
							Phatr3_J22993	-1.00163	5.74e-22
							Phatr3_J44382	-1.00135	1.15671e-15
							Phatr3_EG01394	-1.00101	0.000192433
							Phatr3_EG00395	-1.00063	1.02643e-07
							Phatr3_J42670	-1.00031	0.00159093
