# Supplementary material for: GPCR Genes as Activators of Surface Colonization Pathways in a Model Marine Diatom
Source: iScience. 2020 Jul 30;23(8):101424. doi: 10.1016/j.isci.2020.101424 (PMC7452957; doi:10.1016/j.isci.2020.101424)
Supplement: Table S5. Top 100 Up-regulated Genes in Solid WT and the Transformants, Respectively, when Compared with Liquid WT and the Shared Genes of These Top 100 DEGs, Related to Figure 4 [file mmc6.xlsx]

## Sheet: Table S5
Table S5 Top 100 up-regulated genes in solid WT and the transformants, respectively, in comparison with liquid WT and the shared genes of these top 100 DEGs, related to Figure 4.
Top 100 up-DEGs in Solid WT				Top 100 up-DEGs in Transformants				Shared genes of top 100 up-DEGs between solid WT and transformants
Gene ID	Log2(fold change)			Gene ID	Log2(fold change)				Log2(fold change)
Phatr3_J45324	8.12816			Phatr3_Jdraft1777	7.16731			Gene ID	Solid WT	Transformants
Phatr3_EG00626	7.99047			Phatr3_EG02278	7.09409			Phatr3_J47298	4.8137	5.307
Phatr3_EG01890	7.96112			Phatr3_J8596	6.35419			Phatr3_J43621	5.59933	4.88287
Phatr3_J40433	7.8588			Phatr3_J47888	6.10694			Phatr3_J41604	4.39495	4.57649
Phatr3_J48827	7.81823			Phatr3_J43495	6.10013			Phatr3_EG02576	5.11729	4.40359
Phatr3_EG00389	7.67305			Phatr3_J34433	5.94321			Phatr3_J35771	4.5686	4.34737
Phatr3_EG01250	7.53018			Phatr3_J42538	5.53421			Phatr3_J41478	4.67185	3.98142
Phatr3_EG00141	7.48119			Phatr3_J47298	5.307			Phatr3_J33783	6.80768	3.91521
Phatr3_EG00717	7.44983			Phatr3_EG01994	5.24572			Phatr3_J46705	6.57062	3.90495
Phatr3_J49735	7.38426			Phatr3_J47315	5.16082			Phatr3_J37436	4.79385	3.78396
Phatr3_J45944	7.36723			Phatr3_J43323	5.0321			Phatr3_J50642	5.03547	3.38629
Phatr3_EG00075	7.32055			Phatr3_J43621	4.88287			Phatr3_J48827	7.81823	3.26368
Phatr3_J52504	7.22499			Phatr3_EG00533	4.83676			Phatr3_J50062	4.43023	3.18128
Phatr3_J45755	7.05273			Phatr3_J43971	4.75891			Phatr3_J47520	4.75726	3.12747
Phatr3_J32850	6.99051			Phatr3_EG02240	4.72882			Phatr3_J12642	5.92898	3.11608
Phatr3_J33783	6.80768			Phatr3_J55097	4.61071			Phatr3_J46747	4.74422	3.09673
Phatr3_Jdraft1747	6.6932			Phatr3_J41604	4.57649			Phatr3_EG01403	4.84537	3.08748
Phatr3_EG00605	6.69263			Phatr3_EG02576	4.40359
Phatr3_EG01099	6.68263			Phatr3_J34905	4.38998
Phatr3_J46705	6.57062			Phatr3_J49728	4.38008
Phatr3_EG00194	6.32688			Phatr3_J35771	4.34737
Phatr3_EG00587	6.24065			Phatr3_J44694	4.27308
Phatr3_Jdraft1583	6.06679			Phatr3_EG01021	4.26461
Phatr3_J35939	5.9925			Phatr3_EG00380	4.23984
Phatr3_J12642	5.92898			Phatr3_EG00230	4.18239
Phatr3_EG01425	5.86302			Phatr3_J33110	4.15981
Phatr3_Jdraft1600	5.7775			Phatr3_J42685	4.13478
Phatr3_Jdraft1239	5.76274			Phatr3_J46239	4.09432
Phatr3_J40515	5.73045			Phatr3_EG02144	4.08262
Phatr3_EG00333	5.69638			Phatr3_J50361	4.04999
Phatr3_Jdraft1668	5.6437			Phatr3_J48943	4.01612
Phatr3_Jdraft1756	5.62183			Phatr3_EG01040	4.00436
Phatr3_J40280	5.61756			Phatr3_J41170	3.99713
Phatr3_J43621	5.59933			Phatr3_J37853	3.9904
Phatr3_EG01397	5.54142			Phatr3_J25666	3.98551
Phatr3_EG01081	5.54045			Phatr3_J41478	3.98142
Phatr3_J7679	5.47688			Phatr3_J34976	3.98013
Phatr3_J41130	5.46369			Phatr3_J44251	3.96999
Phatr3_J45819	5.43494			Phatr3_J33783	3.91521
Phatr3_J39329	5.40636			Phatr3_J46705	3.90495
Phatr3_J50084	5.39147			Phatr3_EG01701	3.86191
Phatr3_J49701	5.36517			Phatr3_J43325	3.84329
Phatr3_J47667	5.30719			Phatr3_J55100	3.79331
Phatr3_J46547	5.29073			Phatr3_J37436	3.78396
Phatr3_EG02228	5.27571			Phatr3_EG01251	3.77849
Phatr3_EG01435	5.26544			Phatr3_J44097	3.69428
Phatr3_J48701	5.22446			Phatr3_Jdraft1518	3.64251
Phatr3_J54019	5.21742			Phatr3_EG00644	3.61063
Phatr3_EG01755	5.19511			Phatr3_J49613	3.60459
Phatr3_J45852	5.17746			Phatr3_J48454	3.59651
Phatr3_J52468	5.1385			Phatr3_J12595	3.56874
Phatr3_J50495	5.11853			Phatr3_J48389	3.53666
Phatr3_EG02576	5.11729			Phatr3_J4049	3.4919
Phatr3_EG00567	5.10945			Phatr3_J48164	3.4886
Phatr3_J43766	5.10941			Phatr3_J54257	3.47057
Phatr3_J49343	5.08305			Phatr3_EG02143	3.46054
Phatr3_J49729	5.0803			Phatr3_J48605	3.40371
Phatr3_J44522	5.06431			Phatr3_J53961	3.40202
Phatr3_J50642	5.03547			Phatr3_J50642	3.38629
Phatr3_J41094	5.02723			Phatr3_J38744	3.3472
Phatr3_J47869	5.01741			Phatr3_J31772	3.33991
Phatr3_J46867	4.99558			Phatr3_J43171	3.33897
Phatr3_EG02512	4.99547			Phatr3_EG01990	3.31314
Phatr3_J55010	4.99371			Phatr3_J33901	3.30815
Phatr3_J36289	4.94695			Phatr3_EG02634	3.28524
Phatr3_J34132	4.92507			Phatr3_J36435	3.28192
Phatr3_EG01403	4.84537			Phatr3_J40676	3.27504
Phatr3_J47620	4.81708			Phatr3_J48827	3.26368
Phatr3_J47298	4.8137			Phatr3_J6435	3.26024
Phatr3_J37436	4.79385			Phatr3_EG02595	3.25791
Phatr3_J39769	4.79218			Phatr3_J12740	3.23524
Phatr3_J47520	4.75726			Phatr3_J38086	3.22245
Phatr3_J49867	4.74702			Phatr3_J34936	3.19806
Phatr3_J46747	4.74422			Phatr3_J14145	3.19348
Phatr3_J35498	4.69904			Phatr3_J48210	3.19321
Phatr3_J41478	4.67185			Phatr3_J50062	3.18128
Phatr3_J47742	4.63974			Phatr3_J34358	3.18037
Phatr3_J50602	4.62765			Phatr3_J8683	3.15754
Phatr3_J36118	4.61468			Phatr3_J45794	3.15656
Phatr3_J32459	4.6145			Phatr3_J48319	3.15541
Phatr3_J47498	4.60223			Phatr3_EG00697	3.1461
Phatr3_J31693	4.58927			Phatr3_J45147	3.13616
Phatr3_J48148	4.57699			Phatr3_J40651	3.13434
Phatr3_J35771	4.5686			Phatr3_J8282	3.13139
Phatr3_J44301	4.56185			Phatr3_J47520	3.12747
Phatr3_EG00235	4.55795			Phatr3_J30960	3.12685
Phatr3_J36649	4.52386			Phatr3_EG02339	3.1171
Phatr3_J32634	4.52232			Phatr3_J12642	3.11608
Phatr3_J42793	4.5037			Phatr3_Jdraft1570	3.11317
Phatr3_J50401	4.5036			Phatr3_J43503	3.10785
Phatr3_J43160	4.4894			Phatr3_J46822	3.10056
Phatr3_J3787	4.46289			Phatr3_J46747	3.09673
Phatr3_J54602	4.4534			Phatr3_J42867	3.08848
Phatr3_J12243	4.43876			Phatr3_EG01403	3.08748
Phatr3_J50062	4.43023			Phatr3_J54574	3.07464
Phatr3_J40278	4.4298			Phatr3_J44046	3.07231
Phatr3_J12894	4.41029			Phatr3_J55138	3.07104
Phatr3_Jdraft1820	4.40622			Phatr3_J50021	3.06652
Phatr3_J55096	4.39809			Phatr3_J46486	3.05879
Phatr3_J41604	4.39495			Phatr3_J44077	3.05102
