# Supplementary material for: GPCR Genes as Activators of Surface Colonization Pathways in a Model Marine Diatom
Source: iScience. 2020 Jul 30;23(8):101424. doi: 10.1016/j.isci.2020.101424 (PMC7452957; doi:10.1016/j.isci.2020.101424)
Supplement: Table S6. Detailed Information on These Differentially Expressed Genes, Related to Figure 6 [file mmc7.xlsx]

## Sheet: Table S6
Table S6 Detailed information on these differentially expressed genes, related to Figure 6.
Name	Gene name	Detailed information/definition	Gene ID	EC number
PLD	PLD1_2	phospholipase D1/2	Phatr3_J12431	EC:3.1.4.4
RAB5	RAB5A	Ras-related protein Rab-5A	Phatr3_J51511	-
HSP70	HSP70A, HSPA1s	heat shock 70kDa protein	Phatr3_J54019	-
IPO7	IPO7, RANBP7	importin-7	Phatr3_J26387(also in transformants)	-
UBCD	UBC2, UBE2D, UBC4, UBC5	ubiquitin-conjugating enzyme E2 D	Phatr3_J22525	EC:2.3.2.23
14-3-3	Bmh1,2, YWHAE	14-3-3 protein epsilon	Phatr3_J5651	-
mTORC1	mTOR complex	serine/threonine-protein kinase mTOR	Phatr3_J45807	EC:2.7.11.1
	MLST8, GBL	target of rapamycin complex subunit LST8	Phatr3_J36142	-
CBP	EP300, CREBBP, KAT3	E1A/CREB-binding protein	Phatr3_J45764, Phatr3_J54505, Phatr3_Jdraft292(also in transformants)	EC:2.3.1.48
	PCAF, KAT2, GCN5	histone acetyltransferase	Phatr3_EG02521, Phatr3_EG02516	EC:2.3.1.48
MOB	MOB1, Mats	MOB kinase activator 1	Phatr3_J22064	-
SPK	SPHK	sphingosine kinase	Phatr3_J44806	EC:2.7.1.91
PI3K	PIK3C3, VPS34	phosphatidylinositol 3-kinase	Phatr3_J30282	EC:2.7.1.137
GABARAP	GABARAP, ATG8, LC3	GABA(A) receptor-associated protein	Phatr3_J50303	-
ATM	ATM, TEL1	serine-protein kinase ATM	Phatr3_J51040	EC:2.7.11.1
PMCA	ATPse2-2B, ATP2B	P-type Ca2+ transporter type 2B	Phatr3_EG02512(also in transformants), Phatr3_J44474(also in transformants)	EC:7.2.2.10
PLCD	PLCD	phosphatidylinositol phospholipase C, delta	Phatr3_Jdraft1000	EC:3.1.4.11
DAGK	dgkA, DGK	diacylglycerol kinase (ATP)	Phatr3_J14202	EC:2.7.1.107
GPCR	GABBR	G-protein-coupled receptor	Phatr3_Jdraft1740, Phatr3_J44131(also in transformants), Phatr3_Jdraft1756(also in transformants), Phatr3_J54411(also in transformants), Phatr3_J44133(also in transformants), Phatr3_J47068, Phatr3_J49346, Phatr3_J35620	-
HSP90	HSP90A, htpG	molecular chaperone HtpG	Phatr3_J55230(also in transformants)	-
HMGR	HMGCR	hydroxymethylglutaryl-CoA reductase (NADPH)	Phatr3_J16870(also in transformants)	EC:1.1.1.34
AC	ADCY1	adenylate cyclase 1	Phatr3_Jdraft1284, Phatr3_J43826	EC:4.6.1.1
ACC1	ACACA	acetyl-CoA carboxylase / biotin carboxylase 1(ACC1)(ACC2)	Phatr3_J55209, Phatr3_EG01955	EC:6.4.1.2 6.3.4.14 2.1.3.15
V-ATPase	ATPeV1B, ATP6B	V-type H+-transporting ATPase subunit B	Phatr3_J24978	-
	ATPeV1F, ATP6S14	V-type H+-transporting ATPase subunit F	Phatr3_J31133	-
	ATPeV1H	V-type H+-transporting ATPase subunit H	Phatr3_J43023	-
GATOR	MIO	WD repeat-containing protein mio	Phatr3_J44239	-
	DEPDC5	DEP domain-containing protein 5	Phatr3_J48390	-
ATR	ATR	serine/threonine-protein kinase ATR	Phatr3_J44708(also in transformants)	EC:2.7.11.1
CytC	CYC	cytochrome c	Phatr3_J20948	-
PIRH-2	RCHY1, PIRH2	RING finger and CHY zinc finger domain-containing protein 1	Phatr3_J12877(also in transformants)	EC:2.3.2.27
ATG	ATG16L1	autophagy-related protein 16-1	Phatr3_J43401	-
	ATG5	autophagy-related protein 5	Phatr3_J43913	-
SMEK	SMEK, PPP4R3	protein phosphatase 4 regulatory subunit 3	Phatr3_J40325	-
NDUFS7	NDUFS7	NADH dehydrogenase (ubiquinone) Fe-S protein 7	Phatr3_J41645	EC:7.1.1.2 1.6.99.3
PKA	PKA	Protein kinase A	Phatr3_J55187, Phatr3_EG02364(only in transformants)	EC:2.7.11.11
ARF-EF	SEC7C, SEC7D	ARF guanyl-nucleotide exchange factor activity	Phatr3_EG02623, Phatr3_J54591, Phatr3_J54143	-
PKC	PKC	Protein kinase C	Phatr3_J12118(also in transformants)	EC:2.7.11.13
