# Supplementary material for: GPCR Genes as Activators of Surface Colonization Pathways in a Model Marine Diatom
Source: iScience. 2020 Jul 30;23(8):101424. doi: 10.1016/j.isci.2020.101424 (PMC7452957; doi:10.1016/j.isci.2020.101424)
Supplement: Table S7. Sequences of 14 cDNAs Encoding Candidate Signaling Genes, Related to Figure 6 [file mmc8.xlsx]

## Sheet: Table S7
Table S7 Sequences of 14 cDNAs encoding candidate signaling genes, related to Figure 6.
No.	Gene ID	Coding sequence
1	Phatr3_J22677	ATGCCGATAAATCAGACGGTTACCACAACCGAGTTCGCTCGTGTGGGAACCGACGAGCCACACAAGAGCCGTCGCAAGGAGATCCTCACCAAGTACCCAGAAATCAAGGAGCTCTACGGCCCTGACATTCGCTTGCTTCCTTCCATTCTCGCCATTGCGGCAGCACAGTTGTGTTTGTGCGTGTATTCCACGCAGCTAGTTTGGTATAAATGGATCGTGTTGGCCTATAGTGCGGGCGGAACCCTCACTCATTGGCTAAGTCTAGGGAACCACGAGTTGGCGCACAACTTGTGCTTCAAAACCACCCGTTATAACGAAGTTCTTGGGATGATTGCTAACTGTGCTCAAGGATTGCCTTCCTTTGTGACGTTTCGCAAGTATCATCTCGATCATCACTAT…
2	Phatr3_J41807	ATGGAATCGGCTACTGCTACTGCTACCGCTTCTTCCACAACCTTTATGCCGAATGTTTACTCGTTGGGTTACCAAGTGGGGCGCTTTGTGCACACGGTCTGGAAGGATGCTTCCTCCTCAACCTCGACTTCCCGTTTTCCCACGCTCGGCGAAATCTGGAACTTTTCTCGGAGCTTCCCGGCTCTCTATAAGACTTGGTGGATTGATCTATACACCAACGACCCCGTGCACGTCATTGTGGAAACAACGTTGCTCATTTCGATTGTTTATATTCTAGTCAGTCGCTCCAAGGATTGGCGCGAGCTCGAAAAGGAAAAACTCACGGAATCGGAAGAACAAGACCTGTTGCTCGAGTGGAAGAACCACGCACGTCAACCTCTCGCCCCATCGACACCCGCC…
3	Phatr3_Jdraft1756	ATGAAGAATTATGTAGCAGTATTTGGAGTTTTCCGTTGTCTGCTTTTGTTTGCGCCTTCACCACCATGCGTCAGCGCTGCTAATGAGACTTTTCGATTCGGCATTCTGCCGAAGAGCCTAGATAATCCTTTCTTCGACCCCGTCCGGACAGGTTGTGAAGCTCGAGCGGATGTCTACGGAAACGTAGTGTGCGTATGGATTGGGCCAGAGCAGGAAGAGCCGACGGGTGCCGCCCAAGTAGAATGGATTGACCGAATGATAGATCAAAGGCTCGCCGGCGACCCTGAGGCGCTCGACGGACTTGCCATTTCGGTTGTAAACGAGGAGTCCGTGAAGGAGCCAATTCGAAGAGCGCTTGACTCGGGAATGTCGGTTATTTGTTTTGACAGCGATGCGGCT…
4	Phatr3_J10677	ATGTTGGAAATTCGCGGCATGACCTGTAGCATGTGTGCGCAAGCAATTGACGTAAAGTTGCGCAGTGTCCCTGGCGTGACGGAAGTCGCCATCAATCTCACGACCGATACGGCGACGGTGGCGTTTCGGCCCCGCGATTCCGAAACGAAGGGGAGATTGGAAGAGCTCACGGGCGCCATTGAAGATGCGGGTTACGAAGTGGTTACCGCGCGACTCATGAATTGTGAAAACGGCAGTTCCGAACCACGGGGCAAAGCGGAACTGGTGATTCAGGGCATGACTTGCAGCATGTGCGTACAAGCGATCGAAAACGTGGTGCGACAAGATTTACAGAACACCACCATTGCCATTCACCTTTCTACCGACACAGCGGTGGTGGACTGGGATACGACCAAATAT…
5	Phatr3_J54411	ATGAACACTCTAGAAGCATTGGTCGTGCTTCTTTGTCTGGTCTTCTTTGCGCCTTCACAACCATGCGTCAGCGCTGTTAATGAGACTTTTCGATTCGGCATTCTGCCGAAGAGCCTAGATAATCCTTTCTTCGACCCCGTCCGGACAGGTTGTGAAGCTCGAGCGGATGTTTACGGAAACGTAGTATGCGTATGGATTGGGCCAGAGCAGGAAGAGCCGACGGGTGCCGCCCAAGTAGAATGGATTGACCGAATGATAGATCAAAGGCTCGCCGGCGACCCTGAGGCGCTCGACGGACTTGCCATTTCGGTTGTAAACGAGGAGTCCGTGAAGGAGCCAATTCGAAGAGCGCTTGACTCGGGAATGTCGGTTATTTGTTTTGACAGCGATGCGGCTAAC…
6	Phatr3_EG02512	ATGGTGCGCGCAGAGGAGCACTCCCCTGAGGCCGCCGAGGCGGATAAAAACGCCGACGTGGGCGCCAACGTCTTGACCTCGGCACTGTTGCGGTCCAGTCCAGAATCCGGGATTGATCCTCGAGAAGTTGAACATCGTCAATCTGTGTTCGGTTCCAACGCGATCGCAGCAAAAAGTTTGGACAGCTTTTTCAGACTCTGCTGGGAGGCTGTGCAGGACTTTGTTCTCATCATGCTGATCGTCCTGGGCATAGTTAGTATTGTGATCGAAGTCGGGACTTTAGAAGATGGGGAAGACTGTAAAACGTGCTGGATTGAAGGTGCCGCAATCTTGGTATCGGTTTGCATTGTTGTGCTGGTCACAGCTAGCATTGACTACGCGAAGCAATTTGCCTTCATT…
7	Phatr3_J51511	ATGAACAACAGCGGTAGCAACAACAACACGGCATTGATGGCCAATCATCCCGGGAGTGCGGCGAATGCCCGCGTGCATCACTTCAAGCTCGTCTTGTTGGGAGACACGGCCGTAGGAAAGTCCTGTTTGGTAGTCCGCTTCGTGCGGGACGAATTCTTCGAATTTCAAGAACCCACGATTGGAGCCGCATTTTTGACACAGACCGTGCAACTGGATGACGCCACGGTCAAGTTCGAAATTTGGGACACGGCTGGACAGGAACGTTACCGATCGCTCGCACCCATGTACTATCGCGGTGCTTCCGCCGCCATTGTAGTGTACGATATTACCAATCCCGATTCCTTCACGGGCGCCAAGTCCTGGGTGAAGGAATTGCAACGCCGTGGTGATCCCAACGTG…
8	Phatr3_J12877	ATGCAGGAAGACGATATTGAAATGGCTGGCAGCGACGAAGATCTCGAGGACGACGAGGAAGAGGAAGGAATGAACGAACTCGCGGAACCGGATCCCCCGGAAGAAGACGCGGCTGTCGCCCGCCGCCGCGCCATTCAAGCCATTATGCGGGACACGACCCTATCCGAACAGGACAAACGCATGCAGATTCAGTCACTCATGAGCGGTGGACGGATGCAAGTAGCTCCACCGGCTCCGATCTTACCAGCTCCGGAAGCCAACGCCGCCTGCGTACACTACGAACGCAACTGCAACATGGTAGCACCTTGCTGTAATAGCGTCTTTGGGTGCCGCATCTGTCACGATGAGCTCAGTCCAACGGGACATCCGCCCATGAACCGATTTCTCGTGCAAGAAGTT…
9	Phatr3_J2097	ATGCTAGTGCCCCCATTGAAATTTAAATCGTCCGCTAACGGCAATTACTCTTTTCGGACTTCTTCCGCAGGAAACAAGTATGTGCCACCGCATCTGAGAAACTCTCAGGGCAGTGGTGGTCGCACCAGCGACTCTGTATCGGACGGCCGTGGCGGAGACCGTCGCGATTCCTACTCGGACCGTCGTGGAGATAGTGGCGGCCGTGGCGGTTATGGAGGAGACCGTCGCGGCTCCTACGGGGACCGGCGCGGAGAACAAGGACGTGGAGGGGATGGTCCACCTCCTACTGGAAACTCCCGTTGGTCGGAAGGCGGTGGAGGCGGCCGCGGCTCGTCTTCGTACGGAGGAGGCCGCGGACAATCTCGTCGTAACGCTCGTGGCTTTCACGGTGACCTCAAG…
10	Phatr3_Jdraft1000	ATGGCAAAGACTGAAGAAGAGCTTGACTCCGGTCCCGACGAAGGGAGTCTTCTCGTCCTTCCTCCCGACGATAAAAAGTCCTCGCTAGCAAAGACCCAAATGATGAGTCAACGAACGATGAAGTGGACACAAACCAAGACGCCGGCGACCTCGGTTGGGAAAGCTCTCATGGAGCAAACGCAAGGATACAACAAGGCTATCAAAGGCATTCATGTTTCCAAGATCACTTCACGGGGAAAGTTTCGCTCGCGCATTTTGACCGTTAGTCACGATCGCTTCGCCTTGTTTTGCACCCATCAATCTATAAAAGGTGGATCGGGATTTCTTTCAACGATGGCTCGGAAGCTGCCTGTACCATTCATAACTCGTAAGGGTGTTCGAGGTTTCACCCAGCCCGAG…
11	Phatr3_J54505	ATGAAGCGACTTTGGAGACATATTGCAAATTGTAAGGATCAGGACTGCTCTGTTCAACATTGTCTTAGTAGTCGCGGCGTTCTCAGCCATTATCGACGGTGTAAAGATGCGCTCTGTCCTGCATGTGGGCCTGTCCGAGAAACTATACGGAAAAGTCATGAGATGGAAAGTCAAAGCAATCCACAAGGGGTACCGTCCGACAATCGGTTTATGGGTCGAGATGATTCGTTCGGTCGGTCAAGTTCCGTTACATCGCCAACCGAACAGGAACCGAAGCGTATGAGAACAGAACATCGCCCTAGCGCGGCGTCTATAAAATCAGCGCGCTCTACGCCTGTGAGCGCGCCTCCTTTGAAGCAAGAACCCCCTCGAAGCATAGGCAAAGGTGAGAAAGTAGCT…
12	Phatr3_J55230	ATGAGTGCCGCCGATACCGAAAGCTACGCCTTTTCCGCGGATATCAACCAGCTCCTTTCGTTGATCATCAACACGTTCTATTCCAACAAGGAAATCTTTCTCCGCGAATTGATCTCCAACGCGTCCGATGCCCTCGACAAGATCCGCTACCAGTCCCTCACGGACTCCTCCGTCCTGGACACGGAGCCCGAACTACAGATCAAGCTCACTGCCGACAAGGCCAACAACACCTTGACGATTGAGGACTCGGGCATTGGCATGACCAAGGTTGATCTCGTCAACAACCTCGGAACCATTGCCAAGTCCGGAACCAAGGCCTTCATGGAAGCCCTCTCCGCCGGAGCCGACATTTCCATGATTGGACAGTTCGGAGTGGGCTTCTACTCGGCCTACCTCGTC…
13	Phatr3_Jdraft1740	ATGCCCAAATCTACCAACAATCGATTTTACGATCCCGTTAGAGAAGGGTGCGAGGCACGGGCGGCTTCGTACGACATCAACGTGCTGTGCGACTGGGTCGGACCGGACTGGGAGGATTTGACTGGCAAGGCCCAGGCTTCCGTCCTCAACACCTTGATCGACGCCAAACTTGCGGGTGATCCGGATGCCTTGGACGGTATTGCTGTTGCCGTAGTCAATGAAGACGCCTTACAGGAACCTTTTCAACGGGCACTTGCGGCAGGCATGTCCGTTATCTGCTTCGACAGCGATTCATTCAAATCCTCTCGTCAAGCCTACGTCGGGACCGACAATTTTGCCTTTGGTGAACAACTCGGTAAAGTTTTGTTGCAGCTACGACCGGAAGGGGGAGTCTTTTCT…
14	Phatr3_J44133	ATGACAACAATCCACATTATTGATAGCTGGGCCGATCTTCTTGGAGGAATCACGCTATCGGATTGTCGCAACGTCACTGACCCATCCTGTGTCGGCGGGGTTGCGAATGTTGCCGCCTTTGCGCGGCACTTGACCCGGAGCGGGGCGAGCGTTACCGACAGTCCGAGCGGTGGGACTGCGGAAGATATTGAGGAACCGTACATAGTGACGCCGCGGCTCGATCGGTACTCGCCATTCGTGCAAATGCATCCACTTGGATGGAGTGTGAACCGGTTGATCTTTGTTGAAGTATTGCAATGGAAATTCTTTATCTCGAGTCCCGCCTTGTTGTATTTAAGCAGCACTGCTCGTGGGAGCACTAACGGTAGCAGCACGATTTCGACGAACTCCTCGTTGATG…
